# Supplementary material for: A comprehensively characterized cell line panel highly representative of clinical ovarian high-grade serous carcinomas
Source: Oncotarget. 2016 Jun 10;8(31):50489–99. doi: 10.18632/oncotarget.9929 (PMC5584155; doi:10.18632/oncotarget.9929)
Supplement: Supplementary file 2 [file oncotarget-08-50489-s002.xlsx]

## Sheet: Sheet1
Supplemental Table 1. Cell line culture characteristics
Sample	Passage Ratio	Growth Media	GrowthType	SKY Ploidy
HCC5006CL	1:2 - 1:3	ACL4 + 5% FBS	Adherent	NA
HCC5006T	1:2 - 1:3	ACL4 + 5% FBS	Adherent	NA
HCC5011CL	1:2 - 1:3	ACL4 + 5% FBS	Adherent / Floating	NA
HCC5011T	1:2 - 1:3	ACL4 + 5% FBS	Adherent / Floating	NA
HCC5012BL	1:3	RPMI + 5% FBS	Suspension	NA
HCC5012CL	1:2 - 1:3	ACL4 + 5% FBS	Adherent	near 2n
HCC5012T	1:2 - 1:3	ACL4 + 5% FBS	Adherent	near 2n
HCC5012X	1:2	ACL4 + 5% FBS	Adherent	near 2n
HCC5018BL	1:3	RPMI + 5% FBS	Suspension	NA
HCC5018CL	1:2 - 1:3	ACL4 + 5% FBS	Adherent	near 4n
HCC5018T	1:2 - 1:3	ACL4 + 5% FBS	Adherent	near 2n
HCC5019BL	1:3	RPMI + 5% FBS	Suspension	NA
HCC5019CL	1:2 - 1:3	ACL4 + 5% FBS	Adherent / Floating	near 2n
HCC5019T	1:2 - 1:3	ACL4 + 5% FBS	Adherent / Floating	near 2n
HCC5020CL	1:2 - 1:3	ACL4 + 5% FBS	Adherent	near 2n
HCC5022BL	1:3	RPMI + 5% FBS	Suspension	NA
HCC5022CL	1:2 - 1:3	ACL4 + 5% FBS	Adherent	NA
HCC5022T	1:2 - 1:3	ACL4 + 5% FBS	Adherent	NA
HCC5023BL	1:3	RPMI + 5% FBS	Suspension	NA
HCC5023CL	1:2 - 1:3	ACL4 + 5% FBS	Adherent / Floating	near 3n
HCC5023T	1:2 - 1:3	ACL4 + 5% FBS	Adherent / Floating	near 3n
HCC5023X	1:2	ACL4 + 5% FBS	Adherent	near 3n
HCC5024BL	1:3	RPMI + 5% FBS	Suspension	NA
HCC5024CL	1:2 - 1:3	ACL4 + 5% FBS	Adherent	near 2n
HCC5024T	1:2 - 1:3	ACL4 + 5% FBS	Adherent	near 2n
HCC5030BL	1:3	RPMI + 5% FBS	Suspension	NA
HCC5030CL	1:2 - 1:3	ACL4 + 5% FBS	Adherent	near 3n
HCC5030T	1:2 - 1:3	ACL4 + 5% FBS	Adherent	near 3n
HCC5032BL	1:3	RPMI + 5% FBS	Suspension	NA
HCC5032CL	1:2 - 1:3	ACL4 + 5% FBS	Adherent	NA
HCC5032T	1:2 - 1:3	ACL4 + 5% FBS	Adherent	NA
HCC5036BL	1:3	RPMI + 5% FBS	Suspension	NA
HCC5036CL	1:2 - 1:3	ACL4 + 5% FBS	Adherent	near 3n
HCC5036T	1:2 - 1:3	ACL4 + 5% FBS	Adherent	near 3n
HCC5044BL	1:3	RPMI + 5% FBS	Suspension	NA
HCC5044CL	1:2 - 1:3	ACL4 + 5% FBS	Adherent	NA
HCC5048BL	1:3	RPMI + 5% FBS	Suspension	NA
HCC5048CL	1:2 - 1:3	ACL4 + 5% FBS	Adherent / Floating	near 3n
HCC5048T	1:2 - 1:3	ACL4 + 5% FBS	Adherent / Floating	near 4n
HCC5048X	1:2	ACL4 + 5% FBS	Adherent	NA
HCC5050BL	1:3	RPMI + 5% FBS	Suspension	NA
HCC5050CL	1:2 - 1:3	ACL4 + 5% FBS	Adherent	near 4n
HCC5050T	1:2 - 1:3	ACL4 + 5% FBS	Adherent	near 4n
HCC5075BL	1:3	RPMI + 5% FBS	Suspension	NA
HCC5075CL	1:2 - 1:3	ACL4 + 5% FBS	Adherent	NA
HCC5075T	1:2 - 1:3	ACL4 + 5% FBS	Adherent	NA
HCC5076BL	1:3	RPMI + 5% FBS	Suspension	NA
HCC5076CL	1:2 - 1:3	ACL4 + 5% FBS	Adherent	NA
HCC5076T	1:2 - 1:3	ACL4 + 5% FBS	Adherent	NA
HCC5079BL	1:3	RPMI + 5% FBS	Suspension	NA
HCC5079CL	1:2 - 1:3	ACL4 + 5% FBS	Adherent	NA
