# Supplementary material for: A comprehensively characterized cell line panel highly representative of clinical ovarian high-grade serous carcinomas
Source: Oncotarget. 2016 Jun 10;8(31):50489–99. doi: 10.18632/oncotarget.9929 (PMC5584155; doi:10.18632/oncotarget.9929)
Supplement: Supplementary file 4 [file oncotarget-08-50489-s004.xlsx]

## Sheet: Sheet1
Supplemental Table 3. CA125 levels in patient serum and derived cancer cell lines
Case	CA125 Serum Level (U/ml)	Cell Line MUC16 Relative Expression*
HCC5006CL	1110	343
HCC5011CL	29393	18690
HCC5012CL	1547	2180
HCC5018CL	996	3848
HCC5019CL	536	2369
HCC5020CL	1200	1209
HCC5022CL	859	2702
HCC5023CL	1020	1333
HCC5024CL	779	5557
HCC5030CL	64	6794
HCC5032CL	5780	76
HCC5036CL	1550	798
HCC5044CL	1260	331
HCC5048CL	714	2574
HCC5050CL	277	10016
HCC5075CL	957	63304
HCC5076CL	1470	19349
HCC5079CL	2470	1067
*Expression relative to patient-matched lymphoblast lines
