# Supplementary material for: A comprehensively characterized cell line panel highly representative of clinical ovarian high-grade serous carcinomas
Source: Oncotarget. 2016 Jun 10;8(31):50489–99. doi: 10.18632/oncotarget.9929 (PMC5584155; doi:10.18632/oncotarget.9929)
Supplement: Supplementary file 6 [file oncotarget-08-50489-s006.xlsx]

## Sheet: Sheet1
Supplemental Table 5. MuTect variants
Chrom	position	context	ref_allele	alt_allele	tumor_name	normal_name	dbsnp_site	covered	power	tumor_power	normal_power	total_pairs	improper_pairs	map_Q0_reads	t_lod_fstar	tumor_f	contaminant_fraction	contaminant_lod	t_ref_count	t_alt_count	t_ref_sum	t_alt_sum	t_ins_count	t_del_count	normal_best_gt	init_n_lod	n_ref_count	n_alt_count	n_ref_sum	n_alt_sum	judgement
X	96724726	ATCxAAG	C	G	HCC5036CL	HCC5036BL	NOVEL	COVERED	0.999863	1	0.999863	1019	2	0	2603.44	0.986737	0.02	27.6481	10	744	322	22724	0	0	CC	6.01894	20	0	706	0	KEEP
X	96724726	ATCxAAG	C	G	HCC5036T	HCC5036BL	NOVEL	COVERED	0.999863	1	0.999863	879	3	0	2011.26	0.954315	0.02	23.4772	27	564	896	17906	0	0	CC	6.01894	20	0	706	0	KEEP
MT	3778	AGTxGCT	G	A	HCC5044CL	HCC5044BL	NOVEL	COVERED	1	1	1	595	208	0	1300.87	0.997283	0.02	13.3847	1	367	28	11292	0	0	GG	27.9436	93	0	3239	0	KEEP
8	145109512	AGAxGGC	C	T	HCC5044CL	HCC5044BL	DBSNP	COVERED	1	1	1	604	22	0	728.924	0.890977	0.02	8.67524	29	237	925	6571	0	0	CC	30.971	103	0	3491	0	KEEP
19	36237569	GCAxCCG	G	A	HCC5023T	HCC5023BL	NOVEL	COVERED	1	1	1	1229	20	0	727.707	0.404372	0.02	25.3854	436	296	15409	8014	0	0	GG	37.2543	135	1	5043	32	KEEP
12	4791456	CTTxTTG	T	C	HCC5019T	HCC5019BL	NOVEL	COVERED	1	1	1	513	0	0	707.754	0.779661	0.02	8.31139	52	184	1581	6740	0	0	TT	26.0727	98	1	2925	32	KEEP
19	36237569	GCAxCCG	G	A	HCC5023X	HCC5023BL	NOVEL	COVERED	1	1	1	1225	17	0	688.999	0.40638	0.02	23.618	428	293	13947	7615	0	0	GG	37.2543	135	1	5043	32	KEEP
19	36237569	GCAxCCG	G	A	HCC5023CL	HCC5023BL	NOVEL	COVERED	1	1	1	1228	22	0	642.791	0.385042	0.02	24.9437	444	278	15370	7201	0	0	GG	37.2543	135	1	5043	32	KEEP
1	182555428	TGAxAGC	G	C	HCC5024T	HCC5024BL	NOVEL	COVERED	1	1	1	664	2	0	635.737	0.61597	0.02	12.1073	101	162	3758	6345	0	0	GG	52.9705	176	0	6393	0	KEEP
5	180432631	ATTxGTA	T	C	HCC5079CL	HCC5079BL	NOVEL	COVERED	1	1	1	592	18	0	619.747	0.761261	0.02	10.9482	53	169	1607	5920	0	0	TT	39.9465	133	0	4027	0	KEEP
20	47887101	GATxATC	A	G	HCC5019CL	HCC5019BL	NOVEL	COVERED	1	1	1	505	1	0	601.97	0.766497	0.02	9.76139	46	151	1419	5763	0	0	AA	44.2167	147	0	4610	0	KEEP
1	182555428	TGAxAGC	G	C	HCC5024CL	HCC5024BL	NOVEL	COVERED	1	1	1	639	2	0	559.337	0.635983	0.02	11.6753	87	152	3220	5549	0	0	GG	52.9705	176	0	6393	0	KEEP
2	27455007	CACxGTG	C	A	HCC5044CL	HCC5044BL	NOVEL	COVERED	1	1	1	477	16	0	540.971	0.837838	0.02	7.50296	30	155	977	5027	0	0	CC	28.6827	102	2	3371	17	KEEP
15	42981321	CGTxGGA	C	A	HCC5012CL	HCC5012BL	DBSNP	COVERED	1	1	1	444	0	0	503.37	0.993056	0.02	5.85122	1	143	32	4379	0	0	CC	46.9492	156	0	5353	0	KEEP
3	15116161	ACTxGTC	C	T	HCC5076CL	HCC5076BL	NOVEL	COVERED	1	1	1	438	4	0	482.356	1	0.02	3.26012	0	135	0	4181	0	0	CC	42.5176	152	1	5229	30	KEEP
14	95570222	GATxTGC	C	G	HCC5076T	HCC5076BL	NOVEL	COVERED	1	1	1	483	13	0	471.339	0.90625	0.02	4.32608	12	116	449	4333	0	0	CC	56.8782	189	0	7034	0	KEEP
3	52802343	AGTxTAC	C	G	HCC5075CL	HCC5075BL	NOVEL	COVERED	0.999996	0.999996	1	383	7	0	454.822	0.990826	0.02	4.68387	1	108	38	4058	0	0	CC	40.3292	134	0	5003	0	KEEP
17	12852448	TCCxGTT	T	A	HCC5076CL	HCC5076BL	NOVEL	COVERED	0.999999	0.999999	1	411	5	0	443.762	0.991453	0.02	3.79827	1	116	36	3910	0	0	TT	37.8337	126	0	4104	0	KEEP
14	95570222	GATxTGC	C	G	HCC5076CL	HCC5076BL	NOVEL	COVERED	0.999987	0.999987	1	434	11	0	439.435	1	0.02	4.64522	0	103	0	3903	0	0	CC	56.8782	189	0	7034	0	KEEP
19	52716323	AGTxCTG	C	T	HCC5050T	HCC5050BL	COSMIC	COVERED	1	1	1	863	2	0	435.825	0.463855	0.02	10.7301	178	154	6146	4622	0	0	CC	67.6873	225	0	7707	0	KEEP
15	42981321	CGTxGGA	C	A	HCC5012X	HCC5012BL	DBSNP	COVERED	1	1	1	432	3	0	434.983	1	0.02	3.3528	0	131	0	3729	0	0	CC	46.9492	156	0	5353	0	KEEP
11	67353854	GCCxTGC	C	A	HCC5012X	HCC5012BL	NOVEL	COVERED	1	1	1	427	4	0	429.312	0.830409	0.02	5.00591	29	142	1021	3962	0	0	CC	40.4059	141	1	5017	18	KEEP
17	7983542	GCCxCAT	C	A	HCC5076CL	HCC5076BL	NOVEL	COVERED	1	1	1	387	7	0	420.054	0.992126	0.02	3.11865	1	126	13	3627	0	0	CC	32.1848	107	0	3816	0	KEEP
5	175843210	GCCxCAT	G	C	HCC5032T	HCC5032BL	NOVEL	COVERED	0.999978	0.999978	1	287	0	0	404.897	1	0.02	4.27274	0	102	0	3563	0	0	GG	29.7946	99	0	3343	0	KEEP
19	52716323	AGTxCTG	C	T	HCC5050CL	HCC5050BL	COSMIC	COVERED	1	1	1	766	4	0	395.968	0.50566	0.02	9.10824	131	134	4657	4120	0	0	CC	67.6873	225	0	7707	0	KEEP
11	124056323	TTAxGGT	C	T	HCC5024T	HCC5024BL	DBSNP	COVERED	1	1	1	470	2	0	391.147	0.869231	0.02	3.71048	17	113	605	3592	0	0	CC	60.7226	202	0	6721	0	KEEP
17	47583943	CGTxCCT	G	C	HCC5012CL	HCC5012BL	NOVEL	COVERED	0.999948	0.999948	1	259	0	0	390.355	0.989691	0.02	1.62863	1	96	38	3470	0	0	GG	26.4486	88	0	3122	0	KEEP
19	10577785	GAAxAGG	G	C	HCC5044CL	HCC5044BL	NOVEL	COVERED	0.999956	0.999956	1	379	11	0	387.136	1	0.02	1.82023	0	94	0	3423	0	0	GG	49.9562	166	0	6271	0	KEEP
6	54001835	TGAxCTC	C	A	HCC5012X	HCC5012BL	NOVEL	COVERED	1	1	1	424	1	0	385.136	0.828767	0.02	5.32365	25	121	843	3567	0	0	CC	38.4999	128	0	4566	0	KEEP
22	49834861	GCAxCTG	C	A	HCC5012CL	HCC5012BL	NOVEL	COVERED	0.999999	0.999999	1	387	0	0	383.59	0.957983	0.02	3.12097	5	114	184	3385	0	0	CC	39.0847	130	0	4521	0	KEEP
8	145540909	CTCxGAG	G	A	HCC5019T	HCC5019BL	DBSNP	COVERED	1	1	1	571	2	0	380.191	0.548673	0.02	7.03616	102	124	3313	3887	0	0	GG	43.8559	146	0	4650	0	KEEP
22	50728458	GCCxAGT	G	A	HCC5022CL	HCC5022BL	DBSNP	COVERED	0.999991	0.999991	1	469	2	0	379.214	0.990476	0.02	4.23754	1	104	36	3321	0	0	GG	58.6414	195	0	6659	0	KEEP
6	54001835	TGAxCTC	C	A	HCC5012CL	HCC5012BL	NOVEL	COVERED	0.999997	0.999997	1	370	3	0	379.098	0.982301	0.02	3.27523	2	111	72	3309	0	0	CC	38.4999	128	0	4566	0	KEEP
17	7578394	TCAxGGT	T	C	HCC5036CL	HCC5036BL	COSMIC	COVERED	0.999997	0.999997	1	285	1	0	376.951	0.972477	0.02	3.3625	3	106	72	3320	0	0	TT	22.5385	75	0	2293	0	KEEP
11	129753194	TAGxTAC	G	C	HCC5019CL	HCC5019BL	NOVEL	COVERED	1	1	1	420	0	0	374.764	0.657718	0.02	7.01349	51	98	1806	3697	0	0	GG	32.2039	107	0	3752	0	KEEP
3	184075487	ATTxTGG	C	T	HCC5079CL	HCC5079BL	NOVEL	COVERED	1	1	1	1091	21	0	373.972	0.337596	0.02	14.3862	259	132	9740	4196	0	0	CC	79.74	265	0	9928	0	KEEP
17	56247070	CTCxCAG	G	A	HCC5012CL	HCC5012BL	COSMIC	COVERED	1	1	1	324	0	0	370.636	0.982759	0.02	3.27961	2	114	72	3214	0	0	GG	28.5778	95	0	3084	0	KEEP
5	140208105	TTAxGAA	C	T	HCC5044CL	HCC5044BL	NOVEL	COVERED	0.999989	0.999989	1	427	9	0	368.521	1	0.02	3.24294	0	105	0	3186	0	0	CC	51.4531	171	0	5812	0	KEEP
X	114426841	GAGxAGG	G	A	HCC5012X	HCC5012BL	NOVEL	COVERED	1	1	1	426	3	0	366.026	0.991935	0.02	3.44933	1	123	34	3110	0	0	GG	51.7518	172	0	6154	0	KEEP
5	134344608	CTTxATC	C	T	HCC5022CL	HCC5022BL	NOVEL	COVERED	0.999999	0.999999	1	428	1	0	361.274	0.892562	0.02	3.50214	13	108	492	3281	0	0	CC	44.2355	147	0	5454	0	KEEP
13	58207270	TCAxCCA	T	C	HCC5076CL	HCC5076BL	NOVEL	COVERED	0.999907	0.999907	1	332	7	0	359.186	0.978022	0.02	1.76333	2	89	63	3209	0	0	TT	38.8077	129	0	4097	0	KEEP
2	85553829	TTTxTCT	C	G	HCC5079CL	HCC5079BL	DBSNP	COVERED	1	1	1	600	14	0	357.849	0.462963	0.02	9.18527	116	100	4364	3749	0	0	CC	49.3377	164	0	6105	0	KEEP
4	79236825	CATxATG	G	A	HCC5012CL	HCC5012BL	NOVEL	COVERED	0.99994	0.99994	1	341	1	0	352.348	0.989474	0.02	1.73765	1	94	38	3100	0	0	GG	40.3002	134	0	4851	0	KEEP
12	53040721	TGCxATG	G	A	HCC5012X	HCC5012BL	NOVEL	COVERED	1	1	1	534	4	0	346.864	0.524444	0.02	7.11554	107	118	3527	3582	0	0	GG	33.4077	111	0	3856	0	KEEP
22	49834861	GCAxCTG	C	A	HCC5012X	HCC5012BL	NOVEL	COVERED	0.999989	0.999989	1	368	4	0	346.415	1	0.02	3.85278	0	103	0	2980	0	0	CC	39.0847	130	0	4521	0	KEEP
12	129410975	CCTxTCT	C	G	HCC5022CL	HCC5022BL	NOVEL	COVERED	0.999804	0.999804	1	256	0	0	345.481	0.976471	0.02	1.90694	2	83	74	3100	0	0	CC	22.575	75	0	2780	0	KEEP
5	71756414	CCTxGTG	G	C	HCC5044CL	HCC5044BL	NOVEL	COVERED	0.999835	0.999835	1	368	4	0	345.242	1	0.02	1.79885	0	85	0	3047	0	0	GG	47.8502	159	0	5947	0	KEEP
4	3445957	ACAxGTG	G	C	HCC5079CL	HCC5079BL	NOVEL	COVERED	1	1	1	469	14	0	344.07	0.58046	0.02	5.62185	73	101	2744	3473	0	0	GG	40.0294	133	0	4986	0	KEEP
9	141016142	CGCxCTG	C	T	HCC5079CL	HCC5079BL	NOVEL	COVERED	1	1	1	450	9	0	338.184	0.646341	0.02	5.41533	58	106	2085	3340	0	0	CC	35.5222	120	1	4193	5	KEEP
11	67353854	GCCxTGC	C	A	HCC5012CL	HCC5012BL	NOVEL	COVERED	1	1	1	433	2	0	334.396	0.647399	0.02	5.15297	61	112	2213	3304	0	0	CC	40.4059	141	1	5017	18	KEEP
17	48632932	TGGxAGA	A	G	HCC5012CL	HCC5012BL	NOVEL	COVERED	1	1	1	658	2	0	332.555	0.334405	0.02	12.3177	207	104	6653	3690	0	0	AA	35.477	118	0	3771	0	KEEP
17	48632932	TGGxAGA	A	G	HCC5012CL	HCC5012T	NOVEL	COVERED	1	1	1	695	3	0	332.555	0.334405	0.02	12.3177	207	104	6653	3690	0	0	AA	39.908	133	0	4159	0	KEEP
3	178952085	CACxTCA	A	G	HCC5044CL	HCC5044BL	DBSNP+COSMIC	COVERED	0.999895	0.999895	1	280	11	0	332.149	0.988506	0.02	1.59129	1	86	33	2935	0	0	AA	30.9566	103	0	3099	0	KEEP
19	58152226	GCAxTTG	C	G	HCC5012CL	HCC5012BL	NOVEL	COVERED	0.999996	0.999996	1	287	0	0	331.807	0.790909	0.02	4.17589	23	87	849	3148	0	0	CC	26.1822	87	0	3153	0	KEEP
10	97626036	ACCxATG	T	C	HCC5019CL	HCC5019BL	NOVEL	COVERED	0.998867	0.998867	1	375	1	0	330.455	1	0.02	2.21191	0	76	0	2942	0	0	TT	41.5992	152	1	4450	38	KEEP
4	187005080	AAAxAGA	T	C	HCC5032CL	HCC5032BL	NOVEL	COVERED	0.999678	0.999678	1	256	2	0	324.602	0.962963	0.02	2.04202	3	78	82	2929	0	0	TT	30.6423	102	0	3099	0	KEEP
3	15116161	ACTxGTC	C	T	HCC5076T	HCC5076BL	NOVEL	COVERED	0.999992	0.999992	1	407	6	0	320.668	0.894231	0.02	3.52301	11	93	382	2916	0	0	CC	42.5176	152	1	5229	30	KEEP
11	1858580	CCCxCTG	C	A	HCC5012X	HCC5012BL	COSMIC	COVERED	0.999993	0.999993	1	302	2	0	316.953	1	0.02	3.6275	0	100	0	2699	0	0	CC	34.8987	116	0	4134	0	KEEP
15	83328252	CTGxCAG	A	G	HCC5044CL	HCC5044BL	NOVEL	COVERED	0.998867	0.998867	1	202	4	0	313.476	1	0.02	2.01234	0	75	0	2777	0	0	AA	17.9433	60	0	1628	0	KEEP
19	58904540	CCTxCTC	G	A	HCC5044CL	HCC5044BL	NOVEL	COVERED	0.999919	0.999919	1	353	6	0	312.263	1	0.02	1.25784	0	93	0	2680	0	0	GG	34.7458	127	1	4838	33	KEEP
11	58674833	CTGxAAT	G	C	HCC5012CL	HCC5012BL	NOVEL	COVERED	1	1	1	400	0	0	311.969	0.65873	0.02	4.35253	43	83	1531	3075	0	0	GG	36.4031	121	0	4269	0	KEEP
11	1858580	CCCxCTG	C	A	HCC5012CL	HCC5012BL	COSMIC	COVERED	0.999989	0.999989	1	304	1	0	311.165	0.950495	0.02	3.85209	5	96	176	2745	0	0	CC	34.8987	116	0	4134	0	KEEP
13	58207270	TCAxCCA	T	C	HCC5076T	HCC5076BL	NOVEL	COVERED	0.999895	0.999895	1	337	8	0	310.165	0.908046	0.02	1.67263	8	79	250	2841	0	0	TT	38.8077	129	0	4097	0	KEEP
17	56247070	CTCxCAG	G	A	HCC5012X	HCC5012BL	COSMIC	COVERED	0.999984	0.999984	1	271	0	0	306.608	0.989899	0.02	3.48231	1	98	33	2631	0	0	GG	28.5778	95	0	3084	0	KEEP
8	109260880	CTAxATG	G	C	HCC5032T	HCC5032BL	DBSNP	COVERED	1	1	1	286	0	0	304.594	0.630769	0.02	4.54744	48	82	1852	3027	0	0	GG	22.5669	75	0	2782	0	KEEP
1	66070944	TCTxCAT	T	C	HCC5012CL	HCC5012BL	NOVEL	COVERED	1	1	1	320	0	0	304.365	0.68595	0.02	3.86288	38	83	1190	2975	0	0	TT	26.1633	87	0	2690	0	KEEP
1	147231022	CCCxTAG	G	A	HCC5012CL	HCC5012BL	NOVEL	COVERED	1	1	1	384	0	0	302.202	0.621795	0.02	5.24035	59	97	1940	3009	0	0	GG	31.8531	106	0	3509	0	KEEP
14	75537906	GTGxGTG	G	T	HCC5044CL	HCC5044BL	NOVEL	COVERED	0.99993	0.99993	1	235	10	0	300.289	1	0.02	1.3506	0	94	0	2559	0	0	GG	23.8049	83	1	2892	10	KEEP
5	67591246	TTCxGGT	A	G	HCC5019CL	HCC5019BL	COSMIC	COVERED	0.999218	0.999218	1	414	0	0	300.077	1	0.02	1.98612	0	78	0	2629	0	0	AA	54.7251	182	0	5657	0	KEEP
9	125377514	ACTxATC	A	C	HCC5022CL	HCC5022BL	NOVEL	COVERED	0.999218	0.999218	1	341	1	0	299.984	0.986111	0.02	2.08575	1	71	35	2684	0	0	AA	47.104	157	0	4764	0	KEEP
5	138729781	CCCxGGC	G	A	HCC5019CL	HCC5019BL	NOVEL	COVERED	1	1	1	700	1	0	299.979	0.437229	0.02	7.81205	130	101	4441	3207	0	0	GG	70.6307	235	0	7607	0	KEEP
2	37458439	TGGxATC	G	A	HCC5019CL	HCC5019BL	NOVEL	COVERED	1	1	1	511	1	0	299.25	0.572289	0.02	5.69253	71	95	2646	3032	0	0	GG	51.4552	171	0	6106	0	KEEP
6	31748737	CAGxCAG	T	G	HCC5012CL	HCC5012BL	NOVEL	COVERED	0.999407	0.999407	1	226	1	0	298.64	0.987013	0.02	1.86932	1	76	33	2648	0	0	TT	23.0658	83	1	2281	15	KEEP
6	109814557	TGCxATC	T	C	HCC5012CL	HCC5012BL	NOVEL	COVERED	0.999835	0.999835	1	249	0	0	298.099	0.949367	0.02	1.89824	4	75	142	2692	0	0	TT	30.0382	100	0	3234	0	KEEP
6	109814557	TGCxATC	T	C	HCC5012CL	HCC5012T	NOVEL	COVERED	0.999835	0.999835	1	220	0	0	298.099	0.949367	0.02	1.89824	4	75	142	2692	0	0	TT	20.1613	67	0	2205	0	KEEP
9	111710376	ATAxACA	C	T	HCC5075CL	HCC5075BL	DBSNP	COVERED	0.999218	0.999218	1	206	5	0	296.639	1	0.02	1.68723	0	78	0	2595	0	0	CC	19.2621	64	0	2360	0	KEEP
12	53040721	TGCxATG	G	A	HCC5012CL	HCC5012BL	NOVEL	COVERED	1	1	1	420	2	0	296.348	0.615894	0.02	5.49979	58	93	1999	2957	0	0	GG	33.4077	111	0	3856	0	KEEP
19	44278420	GGTxCGT	G	A	HCC5012X	HCC5012BL	NOVEL	COVERED	1	1	1	462	3	0	295.373	0.590909	0.02	5.07474	72	104	2555	2978	0	0	GG	34.611	115	0	4257	0	KEEP
20	49510518	GTTxATG	C	A	HCC5012CL	HCC5012BL	NOVEL	COVERED	1	1	1	530	0	0	295.124	0.434783	0.02	7.2514	130	100	4836	3159	0	0	CC	37.6832	129	1	4858	10	KEEP
11	17409379	ATGxCGA	G	A	HCC5044CL	HCC5044BL	NOVEL	COVERED	0.999804	0.999804	1	337	12	0	294.12	1	0.02	1.41038	0	89	0	2519	0	0	GG	42.1133	140	0	5013	0	KEEP
17	48777849	CCAxCAT	G	C	HCC5012CL	HCC5012BL	NOVEL	COVERED	0.999765	0.999768	0.999997	137	1	0	291.127	0.986842	0.02	1.71727	1	75	38	2577	0	0	GG	8.71036	29	0	931	0	KEEP
1	67519584	ACGxTCA	G	T	HCC5022CL	HCC5022BL	NOVEL	COVERED	1	1	1	648	3	0	290.3	0.448718	0.02	6.48292	129	105	4478	3102	0	0	GG	54.4064	181	0	6301	0	KEEP
1	110257711	TGTxTTT	G	A	HCC5012X	HCC5012BL	NOVEL	COVERED	1	1	1	619	3	0	288.199	0.420635	0.02	8.37393	146	106	5118	3122	0	0	GG	48.4565	161	0	5893	0	KEEP
10	5541064	AGCxGCT	G	A	HCC5012CL	HCC5012BL	COSMIC	COVERED	0.999895	0.999895	1	265	1	0	287.33	0.97619	0.02	1.57477	2	82	67	2526	0	0	GG	30.0643	100	0	3251	0	KEEP
7	100087014	CTGxGCT	G	A	HCC5044CL	HCC5044BL	NOVEL	COVERED	0.999881	0.999881	1	268	6	0	286.594	1	0.02	1.49431	0	86	0	2460	0	0	GG	25.8667	86	0	3063	0	KEEP
9	214956	AAGxCAC	C	T	HCC5032T	HCC5032BL	NOVEL	COVERED	0.999948	0.999948	1	363	1	0	286.354	1	0.02	1.4331	0	92	0	2430	0	0	CC	43.6337	145	0	5341	0	KEEP
4	36134855	CTGxGTA	T	C	HCC5044CL	HCC5044BL	DBSNP	COVERED	0.999218	0.999218	1	226	7	0	284.417	0.974359	0.02	1.6892	2	76	66	2525	0	0	TT	20.4414	68	0	2089	0	KEEP
12	6707205	GTGxCTC	G	A	HCC5012X	HCC5012BL	NOVEL	COVERED	1	1	1	497	1	0	284.38	0.518325	0.02	7.39567	92	99	3020	2947	0	0	GG	39.1141	130	0	4548	0	KEEP
20	47887101	GATxATC	A	G	HCC5019T	HCC5019BL	NOVEL	COVERED	1	1	1	456	1	0	283.198	0.47093	0.02	6.61121	91	81	2858	2962	0	0	AA	44.2167	147	0	4610	0	KEEP
11	124056323	TTAxGGT	C	T	HCC5024CL	HCC5024BL	DBSNP	COVERED	0.999835	0.999835	1	394	1	0	283.014	0.976744	0.02	1.5004	2	84	67	2472	0	0	CC	60.7226	202	0	6721	0	KEEP
1	11199700	CTAxGAT	C	G	HCC5032CL	HCC5032BL	NOVEL	COVERED	0.9982	0.9982	1	195	0	0	281.359	0.958904	0.02	2.03898	3	70	105	2534	0	0	CC	19.2621	64	0	2193	0	KEEP
19	57640383	TCTxATG	G	T	HCC5076CL	HCC5076BL	NOVEL	COVERED	1	1	1	330	14	0	281.212	0.706349	0.02	3.82833	37	89	1397	2720	0	0	GG	27.6788	92	0	3462	0	KEEP
1	247615052	GTGxTGT	G	A	HCC5012CL	HCC5012BL	NOVEL	COVERED	1	1	1	440	0	0	281.11	0.489899	0.02	6.94338	101	97	3591	2945	0	0	GG	32.1892	107	0	3730	0	KEEP
17	71418538	TGGxGTC	G	T	HCC5024T	HCC5024BL	NOVEL	COVERED	0.999948	0.999948	1	314	1	0	280.936	0.873684	0.02	1.43062	12	83	379	2570	0	0	GG	31.2162	104	0	3415	0	KEEP
2	40656239	CTCxTGC	G	C	HCC5012CL	HCC5012BL	DBSNP	COVERED	0.999999	0.999999	1	295	1	0	280.657	0.644068	0.02	4.50561	42	76	1344	2777	0	0	GG	26.1403	87	0	2837	0	KEEP
14	89039332	ACTxGGA	C	G	HCC5012CL	HCC5012BL	DBSNP	COVERED	0.998465	0.998465	1	224	0	0	280.338	0.985714	0.02	2.02995	1	69	36	2497	0	0	CC	22.5694	75	0	2486	0	KEEP
7	146471399	CCCxTGT	A	T	HCC5012X	HCC5012BL	NOVEL	COVERED	0.999968	0.999968	1	267	0	0	279.637	0.916667	0.02	3.49491	8	88	242	2498	0	0	AA	17.6934	63	1	1998	11	KEEP
12	12975622	CCTxGAG	C	A	HCC5019CL	HCC5019BL	DBSNP+COSMIC	COVERED	1	1	1	408	1	0	279.395	0.586667	0.02	6.22374	62	88	2124	2817	0	0	CC	37.1411	128	1	4251	12	KEEP
MT	3316	ATGxCCA	G	A	HCC5018CL	HCC5018BL	DBSNP	COVERED	0.999992	1	0.999992	265	136	0	279.327	0.634731	0.02	4.68229	61	106	2052	2767	0	0	GG	12.0005	40	0	1330	0	KEEP
19	38573256	TTCxACC	G	T	HCC5030CL	HCC5030BL	DBSNP	COVERED	0.999218	0.999218	1	381	3	0	279.313	1	0.02	1.58784	0	78	0	2422	0	0	GG	51.7381	172	0	6151	0	KEEP
6	132694054	GTGxCCC	C	A	HCC5012X	HCC5012BL	NOVEL	COVERED	0.999907	0.999907	1	291	5	0	278.795	0.966667	0.02	1.57158	3	87	47	2423	0	0	CC	32.6509	109	0	3697	0	KEEP
12	57603941	CGCxCCC	C	T	HCC5079CL	HCC5079BL	NOVEL	COVERED	1	1	1	357	4	0	276.188	0.767857	0.02	3.45101	26	86	913	2618	0	1	CC	25.9916	87	0	2813	0	KEEP
19	58152226	GCAxTTG	C	G	HCC5012X	HCC5012BL	NOVEL	COVERED	1	1	1	337	2	0	275.426	0.610687	0.02	4.05648	51	80	1784	2753	0	0	CC	26.1822	87	0	3153	0	KEEP
6	132694054	GTGxCCC	C	A	HCC5012CL	HCC5012BL	NOVEL	COVERED	0.999895	0.999895	1	287	0	0	274.459	0.955056	0.02	1.48569	4	85	100	2408	0	0	CC	32.6509	109	0	3697	0	KEEP
20	35060338	CCCxCAT	G	A	HCC5024CL	HCC5024BL	DBSNP	COVERED	1	1	1	400	2	0	274.371	0.657534	0.02	5.14296	50	96	1561	2697	0	0	GG	34.6953	119	1	3493	6	KEEP
2	19553289	TGAxGGA	G	C	HCC5012X	HCC5012BL	NOVEL	COVERED	1	1	1	469	3	0	273.055	0.423256	0.02	6.92145	124	91	4204	2933	0	0	GG	32.1937	107	0	3817	0	KEEP
8	145540909	CTCxGAG	G	A	HCC5019CL	HCC5019BL	DBSNP	COVERED	1	1	1	429	3	0	272.286	0.582192	0.02	6.21622	61	85	2046	2749	0	0	GG	43.8559	146	0	4650	0	KEEP
1	156146748	ATGxGGA	T	C	HCC5012X	HCC5012BL	NOVEL	COVERED	1	1	1	626	5	0	271.891	0.405172	0.02	6.7887	138	94	3714	2949	0	0	TT	56.2655	188	0	5366	0	KEEP
15	45427421	GTGxTGC	G	C	HCC5024CL	HCC5024BL	NOVEL	COVERED	1	1	1	542	2	0	270.834	0.503268	0.02	6.64425	76	77	2618	2801	0	0	GG	57.7458	194	1	6829	5	KEEP
7	66104026	ACTxTGA	G	A	HCC5036CL	HCC5036BL	NOVEL	COVERED	1	1	1	495	3	0	270.131	0.506912	0.02	6.38345	107	110	3772	2833	0	0	GG	40.5985	135	0	5014	0	KEEP
19	12939579	TCGxATC	C	T	HCC5012X	HCC5012BL	NOVEL	COVERED	1	1	1	408	3	0	269.868	0.557576	0.02	5.18897	73	92	2467	2753	0	0	CC	31.7409	106	0	3728	0	KEEP
1	27697084	ACTxACC	C	T	HCC5076CL	HCC5076BL	NOVEL	COVERED	0.998696	0.998696	1	231	5	0	269.775	1	0.02	1.62371	0	75	0	2342	0	0	CC	19.8464	66	0	2447	0	KEEP
17	47583943	CGTxCCT	G	C	HCC5012X	HCC5012BL	NOVEL	COVERED	0.997898	0.997898	1	221	1	0	269.756	1	0.02	1.84796	0	67	0	2378	0	0	GG	26.4486	88	0	3122	0	KEEP
16	89805582	AAAxTGT	C	T	HCC5044CL	HCC5044BL	NOVEL	COVERED	0.999487	0.999487	1	304	9	0	269.366	1	0.02	1.36341	0	80	0	2313	0	0	CC	39.4271	131	0	4857	0	KEEP
1	249210904	GAAxAGA	G	C	HCC5022CL	HCC5022BL	NOVEL	COVERED	1	1	1	455	1	0	269.223	0.4	0.02	6.81687	117	78	4240	2890	0	0	GG	34.9125	116	0	4250	0	KEEP
2	40656239	CTCxTGC	G	C	HCC5012X	HCC5012BL	DBSNP	COVERED	1	1	1	365	1	0	267.632	0.465517	0.02	6.1699	93	81	2857	2811	0	0	GG	26.1403	87	0	2837	0	KEEP
8	109260880	CTAxATG	G	C	HCC5032CL	HCC5032BL	DBSNP	COVERED	1	1	1	302	2	0	266.632	0.580645	0.02	4.39174	52	72	1915	2689	0	0	GG	22.5669	75	0	2782	0	KEEP
20	35060338	CCCxCAT	G	A	HCC5024T	HCC5024BL	DBSNP	COVERED	1	1	1	372	1	0	265.723	0.640288	0.02	5.627	50	89	1557	2628	0	0	GG	34.6953	119	1	3493	6	KEEP
3	178927980	CACxGTC	T	C	HCC5050CL	HCC5050BL	DBSNP+COSMIC	COVERED	1	1	1	310	2	0	265.691	0.650407	0.02	3.45703	43	80	1347	2620	0	0	TT	24.3475	81	0	2515	0	KEEP
6	26240833	TAAxGTG	G	C	HCC5012CL	HCC5012BL	NOVEL	COVERED	0.997898	0.997898	1	270	0	0	265.305	0.986111	0.02	1.74869	1	71	38	2338	0	0	GG	34.6069	115	0	4092	0	KEEP
4	187005080	AAAxAGA	T	C	HCC5032T	HCC5032BL	NOVEL	COVERED	0.994422	0.994422	1	230	1	0	264.671	1	0.02	2.326	0	62	0	2351	0	0	TT	30.6423	102	0	3099	0	KEEP
12	2602327	TCCxGTC	C	T	HCC5050CL	HCC5050BL	DBSNP	COVERED	0.999907	0.999907	1	239	1	0	262.487	0.88764	0.02	1.4663	10	79	338	2386	0	0	CC	24.0343	80	0	2449	0	KEEP
X	73071617	AAAxGAC	C	T	HCC5022CL	HCC5022BL	NOVEL	COVERED	1	1	1	429	2	0	260.546	0.677165	0.02	3.4959	41	86	1387	2543	0	0	CC	44.2487	159	1	5284	34	KEEP
2	196865488	GACxTCA	G	A	HCC5012X	HCC5012BL	DBSNP	COVERED	0.999948	0.999948	1	251	2	0	259.36	0.829787	0.02	1.24063	16	78	497	2407	0	0	GG	24.9685	83	0	2821	0	KEEP
8	21986591	AGGxGGG	C	T	HCC5032T	HCC5032BL	DBSNP	COVERED	0.999622	0.999622	1	341	1	0	258.568	1	0.02	1.86619	0	78	0	2220	0	0	CC	37.1084	135	1	4686	33	KEEP
12	120593246	GATxCAA	C	A	HCC5022CL	HCC5022BL	NOVEL	COVERED	0.999218	0.999218	1	195	0	0	258.491	0.974359	0.02	1.39806	2	76	73	2264	0	0	CC	17.8142	63	1	2259	10	KEEP
8	21986591	AGGxGGG	C	T	HCC5032CL	HCC5032BL	DBSNP	COVERED	0.999948	0.999948	1	362	1	0	257.599	0.977528	0.02	1.35662	2	87	72	2214	0	0	CC	37.1084	135	1	4686	33	KEEP
9	214956	AAGxCAC	C	T	HCC5032CL	HCC5032BL	NOVEL	COVERED	0.999881	0.999881	1	358	0	0	256.513	0.930233	0.02	1.3848	6	80	222	2281	0	0	CC	43.6337	145	0	5341	0	KEEP
14	70490101	GACxTGA	C	G	HCC5032T	HCC5032BL	NOVEL	COVERED	0.999895	0.999895	1	304	0	0	256.449	0.775281	0.02	1.98105	20	69	739	2442	0	0	CC	31.2979	104	0	3863	0	KEEP
19	12975854	TGCxTAC	C	A	HCC5012X	HCC5012BL	NOVEL	COVERED	1	1	1	348	2	0	255.676	0.625899	0.02	3.00273	52	87	1762	2543	0	0	CC	31.278	104	0	3660	0	KEEP
14	102505121	AAAxGAA	T	G	HCC5012CL	HCC5012BL	NOVEL	COVERED	1	1	1	469	2	0	255.504	0.327801	0.02	8.70263	162	79	5003	2840	0	0	TT	27.9573	93	0	2841	0	KEEP
13	99853648	TGAxCTC	C	G	HCC5032T	HCC5032BL	DBSNP	COVERED	0.995084	0.995084	1	283	1	0	255.197	1	0.02	2.19979	0	61	0	2261	0	0	CC	46.2887	154	0	5566	0	KEEP
14	23424444	CAAxGAC	G	C	HCC5044CL	HCC5044BL	NOVEL	COVERED	0.999998	1	0.999998	245	11	0	254.349	0.609756	0.02	3.66311	48	75	1768	2543	0	0	GG	9.92018	33	0	1177	0	KEEP
2	1667413	TCTxGGA	G	C	HCC5079CL	HCC5079BL	NOVEL	COVERED	0.997553	0.997553	1	252	6	0	253.525	1	0.02	2.05669	0	65	0	2226	0	0	GG	26.4819	88	0	3244	0	KEEP
12	94673268	TGAxAAA	A	G	HCC5032T	HCC5032BL	NOVEL	COVERED	0.999956	0.999956	1	285	0	0	253.428	0.670103	0.02	1.91953	32	65	1054	2491	0	0	AA	24.6613	82	0	2656	0	KEEP
7	157931267	GGCxTCC	C	T	HCC5012CL	HCC5012BL	NOVEL	COVERED	0.999317	0.999317	1	260	1	0	253.344	0.986842	0.02	1.6978	1	75	38	2202	0	0	CC	25.5833	85	0	3106	0	KEEP
7	157931267	GGCxTCC	C	T	HCC5012CL	HCC5012T	NOVEL	COVERED	0.999317	0.999317	1	211	0	0	253.344	0.986842	0.02	1.6978	1	75	38	2202	0	0	CC	16.849	56	0	2014	0	KEEP
6	31748737	CAGxCAG	T	G	HCC5012X	HCC5012BL	NOVEL	COVERED	0.999948	0.999948	1	254	0	0	253.245	0.771739	0.02	1.63113	21	71	610	2407	0	0	TT	23.0658	83	1	2281	15	KEEP
X	24332215	TGCxCGC	G	A	HCC5022CL	HCC5022BL	NOVEL	COVERED	0.999999	0.999999	1	410	0	0	252.255	0.848485	0.02	4.03555	15	84	520	2309	0	0	GG	43.4577	150	1	5041	15	KEEP
17	33495313	ATGxAGT	G	C	HCC5012CL	HCC5012BL	NOVEL	COVERED	0.990964	0.990964	1	232	1	0	251.708	0.983607	0.02	2.14382	1	60	36	2253	0	0	GG	26.1755	87	0	3064	0	KEEP
5	150276151	CCTxCAA	C	T	HCC5048X	HCC5048T	NOVEL	COVERED	1	1	1	1101	2	0	251.446	0.274112	0.02	11.8066	286	108	8828	3004	0	0	CC	88.5923	304	1	10415	27	KEEP
1	28816406	TTGxGTA	G	C	HCC5079CL	HCC5079BL	NOVEL	COVERED	1	1	1	415	10	0	251.291	0.5	0.02	5.76405	78	78	2559	2610	0	0	GG	32.3533	108	0	3419	0	KEEP
16	72130006	CTTxTCT	C	T	HCC5044CL	HCC5044BL	NOVEL	COVERED	0.997163	0.997163	1	299	3	0	250.581	1	0.02	1.67529	0	68	0	2182	0	0	CC	34.6031	115	0	4329	0	KEEP
19	55953602	GACxCCT	G	A	HCC5076CL	HCC5076BL	NOVEL	COVERED	0.999999	0.999999	1	386	6	0	250.237	0.720721	0.02	3.32977	31	80	1076	2410	0	0	GG	31.2168	104	0	3614	0	KEEP
19	55953602	GACxCCT	G	A	HCC5076CL	HCC5076T	NOVEL	COVERED	0.999999	0.999999	1	406	6	0	250.237	0.720721	0.02	3.32977	31	80	1076	2410	0	0	GG	34.8984	116	0	4125	0	KEEP
17	7578370	TCAxCAT	C	T	HCC5023T	HCC5023BL	COSMIC	COVERED	0.998465	0.998465	1	243	4	0	250.202	0.986486	0.02	1.43312	1	73	38	2178	0	0	CC	23.1689	77	0	2784	0	KEEP
11	119291056	GGCxGTT	C	G	HCC5044CL	HCC5044BL	COSMIC	COVERED	0.994422	0.994422	1	187	4	0	249.774	1	0.02	1.8105	0	65	0	2189	0	0	CC	17.443	58	0	1923	0	KEEP
1	156146748	ATGxGGA	T	C	HCC5012CL	HCC5012BL	NOVEL	COVERED	1	1	1	600	1	0	249.769	0.369369	0.02	7.57127	140	82	3860	2740	0	0	TT	56.2655	188	0	5366	0	KEEP
1	156146748	ATGxGGA	T	C	HCC5012T	HCC5012BL	NOVEL	COVERED	1	1	1	559	1	0	249.423	0.435754	0.02	6.06383	101	78	2847	2653	0	0	TT	56.2655	188	0	5366	0	KEEP
2	137814463	CGCxCGG	G	A	HCC5019CL	HCC5019BL	COSMIC	COVERED	1	1	1	540	3	0	249.059	0.524096	0.02	5.54366	79	87	2666	2577	0	0	GG	61.2293	204	0	6662	0	KEEP
19	44278420	GGTxCGT	G	A	HCC5012CL	HCC5012BL	NOVEL	COVERED	1	1	1	367	0	0	248.793	0.66129	0.02	3.07563	42	82	1544	2442	0	0	GG	34.611	115	0	4257	0	KEEP
10	17195428	CAAxTCC	G	C	HCC5079CL	HCC5079BL	DBSNP	COVERED	0.992094	0.992094	1	184	5	0	248.442	1	0.02	2.13545	0	61	0	2194	0	0	GG	11.6761	52	1	1975	38	KEEP
19	11531584	CACxACC	T	C	HCC5019CL	HCC5019BL	NOVEL	COVERED	1	1	1	278	0	0	248.207	0.614173	0.02	4.55944	49	78	1573	2481	0	0	TT	28.84	96	0	3017	0	KEEP
14	70490101	GACxTGA	C	G	HCC5032CL	HCC5032BL	NOVEL	COVERED	0.999622	0.999622	1	290	0	0	247.313	0.817073	0.02	1.74257	15	67	551	2323	0	0	CC	31.2979	104	0	3863	0	KEEP
X	40993949	TGTxTGC	T	G	HCC5012X	HCC5012BL	NOVEL	COVERED	0.994422	0.994422	1	239	0	0	246.858	1	0.02	2.00907	0	62	0	2173	0	0	TT	26.4462	88	0	2755	0	KEEP
1	158670281	GAGxTGA	G	T	HCC5022CL	HCC5022BL	NOVEL	COVERED	1	1	1	582	0	0	246.67	0.467337	0.02	6.67512	106	93	3724	2622	0	0	GG	50.8852	179	1	6247	28	KEEP
5	138729781	CCCxGGC	G	A	HCC5019T	HCC5019BL	NOVEL	COVERED	1	1	1	725	2	0	245.647	0.355731	0.02	9.31013	163	90	5376	2743	0	0	GG	70.6307	235	0	7607	0	KEEP
20	49510518	GTTxATG	C	A	HCC5012X	HCC5012BL	NOVEL	COVERED	1	1	1	499	3	0	244.707	0.455	0.02	7.28094	109	91	3870	2613	0	0	CC	37.6832	129	1	4858	10	KEEP
15	78923513	GCGxTAA	G	T	HCC5012X	HCC5012BL	NOVEL	COVERED	0.999835	0.999835	1	334	0	0	244.461	1	0.02	1.3259	0	85	0	2049	0	0	GG	40.6183	135	0	4781	0	KEEP
17	71418538	TGGxGTC	G	T	HCC5024CL	HCC5024BL	NOVEL	COVERED	0.999218	0.999218	1	277	1	0	244.418	0.961538	0.02	1.58905	3	75	96	2144	0	0	GG	31.2162	104	0	3415	0	KEEP
15	45427421	GTGxTGC	G	C	HCC5024T	HCC5024BL	NOVEL	COVERED	1	1	1	547	3	0	243.89	0.419753	0.02	6.89779	94	68	3428	2593	0	0	GG	57.7458	194	1	6829	5	KEEP
8	124705962	GATxTTT	C	G	HCC5023CL	HCC5023BL	NOVEL	COVERED	0.999768	0.999768	1	274	5	0	243.702	0.738095	0.02	2.1154	22	62	802	2351	0	0	CC	23.7792	79	0	2997	0	KEEP
17	33495313	ATGxAGT	G	C	HCC5012X	HCC5012BL	NOVEL	COVERED	0.995687	0.995687	1	227	1	0	243.595	0.96875	0.02	1.99296	2	62	72	2179	0	0	GG	26.1755	87	0	3064	0	KEEP
4	47938751	TACxCAG	T	A	HCC5012CL	HCC5012BL	NOVEL	COVERED	0.9982	0.9982	1	210	0	0	243.058	0.972603	0.02	1.64087	2	71	55	2133	0	0	TT	23.6713	79	0	2396	0	KEEP
1	66070944	TCTxCAT	T	C	HCC5012X	HCC5012BL	NOVEL	COVERED	0.999999	0.999999	1	326	2	0	242.154	0.603448	0.02	3.88152	46	70	1391	2426	0	0	TT	26.1633	87	0	2690	0	KEEP
9	88897401	CCTxGGG	C	T	HCC5023CL	HCC5023BL	NOVEL	COVERED	0.998465	0.998465	1	289	5	0	242.101	0.985714	0.02	1.73287	1	69	6	2107	0	0	CC	31	103	0	3735	0	KEEP
9	88897401	CCTxGGG	C	T	HCC5023T	HCC5023BL	NOVEL	COVERED	0.997553	0.997553	1	285	9	0	240.724	0.985294	0.02	1.76623	1	67	38	2111	0	0	CC	31	103	0	3735	0	KEEP
15	78923513	GCGxTAA	G	T	HCC5012CL	HCC5012BL	NOVEL	COVERED	0.999678	0.999678	1	320	0	0	240.562	0.964706	0.02	1.44043	3	82	109	2078	0	0	GG	40.6183	135	0	4781	0	KEEP
6	26240833	TAAxGTG	G	C	HCC5012X	HCC5012BL	NOVEL	COVERED	0.999862	0.999862	1	301	1	0	240.019	0.806818	0.02	1.49256	17	71	605	2251	0	0	GG	34.6069	115	0	4092	0	KEEP
17	35388928	GCAxGCT	A	G	HCC5079CL	HCC5079BL	NOVEL	COVERED	1	1	1	418	6	0	239.199	0.496296	0.02	4.34928	68	67	2140	2478	0	0	AA	34.8973	116	0	3703	0	KEEP
11	406024	GTGxAGC	G	C	HCC5024T	HCC5024BL	NOVEL	COVERED	0.992926	0.992926	1	251	0	0	239.037	0.919355	0.02	2.4259	5	57	193	2194	0	0	GG	29.7283	106	1	3848	20	KEEP
20	2796455	AATxTAC	A	G	HCC5012CL	HCC5012BL	NOVEL	COVERED	1	1	1	339	0	0	238.327	0.544	0.02	4.1919	57	68	1787	2433	0	0	AA	28.248	94	0	2825	0	KEEP
4	147562030	CTTxTCA	T	C	HCC5032T	HCC5032BL	NOVEL	COVERED	0.984161	0.984161	1	243	1	0	238.238	1	0.02	2.27877	0	55	0	2120	0	0	TT	32.7246	109	0	3257	0	KEEP
20	2796455	AATxTAC	A	G	HCC5012X	HCC5012BL	NOVEL	COVERED	1	1	1	413	0	0	237.471	0.477124	0.02	5.91585	80	73	2180	2486	0	0	AA	28.248	94	0	2825	0	KEEP
1	34189781	TATxGGC	G	T	HCC5050CL	HCC5050BL	NOVEL	COVERED	0.999999	0.999999	1	314	1	0	237.076	0.722222	0.02	3.52794	30	78	1054	2277	0	0	GG	26.9555	92	1	3170	6	KEEP
3	184081166	GCCxCGC	G	T	HCC5076CL	HCC5076BL	NOVEL	COVERED	0.999973	0.999973	1	259	5	0	236.616	0.708333	0.02	4.08212	28	68	990	2294	0	0	GG	18.0123	60	0	2076	0	KEEP
X	114426841	GAGxAGG	G	A	HCC5012CL	HCC5012BL	NOVEL	COVERED	0.999835	0.999835	1	369	3	0	235.636	0.949367	0.02	1.61938	4	75	147	2071	0	0	GG	51.7518	172	0	6154	0	KEEP
1	41012284	AAAxACA	G	C	HCC5019CL	HCC5019BL	NOVEL	COVERED	1	1	1	547	1	0	233.173	0.444444	0.02	7.2202	80	64	3034	2456	0	0	GG	57.4715	191	0	6852	0	KEEP
5	175843210	GCCxCAT	G	C	HCC5032CL	HCC5032BL	NOVEL	COVERED	0.995687	0.995687	1	226	0	0	232.924	0.953125	0.02	2.00936	3	61	97	2091	0	0	GG	29.7946	99	0	3343	0	KEEP
1	11199700	CTAxGAT	C	G	HCC5032T	HCC5032BL	NOVEL	COVERED	0.990964	0.990964	1	173	1	0	231.922	1	0.02	2.15336	0	57	0	2048	0	0	CC	19.2621	64	0	2193	0	KEEP
17	7578370	TCAxCAT	C	T	HCC5023X	HCC5023BL	COSMIC	COVERED	0.996724	0.996724	1	232	4	0	231.883	1	0.02	1.68442	0	67	0	2000	0	0	CC	23.1689	77	0	2784	0	KEEP
22	26688923	CTCxCCC	C	A	HCC5030CL	HCC5030BL	NOVEL	COVERED	0.999317	0.999317	1	365	4	0	231.825	0.960526	0.02	1.38388	3	73	68	2027	0	0	CC	38.8227	131	1	4713	5	KEEP
1	151028326	CAGxTGG	C	G	HCC5012X	HCC5012BL	NOVEL	COVERED	0.999999	0.999999	1	297	1	0	231.37	0.605263	0.02	3.81679	45	69	1582	2317	0	0	CC	25.281	84	0	3047	0	KEEP
3	155571333	GTCxTAG	C	A	HCC5022CL	HCC5022BL	NOVEL	COVERED	0.999919	0.999919	1	243	1	0	230.986	0.78022	0.02	1.465	20	71	695	2180	0	0	CC	22.5945	77	1	2750	5	KEEP
2	73799679	GAAxTGA	G	C	HCC5079CL	HCC5079BL	NOVEL	COVERED	1	1	1	418	9	0	229.896	0.408537	0.02	6.57194	97	67	3602	2461	0	0	GG	40.9234	136	0	5022	0	KEEP
X	19425277	CATxGCA	T	C	HCC5012X	HCC5012BL	NOVEL	COVERED	0.993703	0.993703	1	228	0	0	227.996	1	0.02	1.91817	0	60	0	1994	0	0	TT	24.364	81	0	2560	0	KEEP
1	110257711	TGTxTTT	G	A	HCC5012T	HCC5012BL	NOVEL	COVERED	1	1	1	557	2	0	227.993	0.413265	0.02	7.28805	115	81	4268	2471	0	0	GG	48.4565	161	0	5893	0	KEEP
9	130206569	ATGxATG	A	T	HCC5044CL	HCC5044BL	NOVEL	COVERED	0.997163	0.997163	1	310	6	0	227.888	1	0.02	1.76638	0	64	0	1974	0	0	AA	40.4961	135	0	4168	0	KEEP
4	147562030	CTTxTCA	T	C	HCC5032CL	HCC5032BL	NOVEL	COVERED	0.990964	0.990964	1	255	3	0	227.487	0.982143	0.02	2.1441	1	55	14	2032	0	0	TT	32.7246	109	0	3257	0	KEEP
4	47938751	TACxCAG	T	A	HCC5012X	HCC5012BL	NOVEL	COVERED	0.997163	0.997163	1	220	0	0	227.446	0.985294	0.02	1.66956	1	67	5	1969	0	0	TT	23.6713	79	0	2396	0	KEEP
2	168104078	CAGxAGA	G	A	HCC5012CL	HCC5012BL	DBSNP	COVERED	0.997553	0.997553	1	264	0	0	226.986	0.941176	0.02	1.7572	4	64	147	2031	0	0	GG	30.7013	102	0	3695	0	KEEP
15	45253647	TCAxACT	G	A	HCC5079CL	HCC5079BL	NOVEL	COVERED	0.998696	0.998696	1	314	6	0	226.688	0.970588	0.02	1.52337	2	66	78	1992	0	0	GG	37.2183	124	0	4445	0	KEEP
17	12852448	TCCxGTT	T	A	HCC5076T	HCC5076BL	NOVEL	COVERED	0.998465	0.998465	1	336	7	0	226.545	0.915493	0.02	1.74063	6	65	196	2046	0	0	TT	37.8337	126	0	4104	0	KEEP
9	111710376	ATAxACA	C	T	HCC5075T	HCC5075BL	DBSNP	COVERED	0.998696	0.998696	1	198	4	0	226.4	0.902778	0.02	1.53201	7	65	260	2054	0	0	CC	19.2621	64	0	2360	0	KEEP
19	12939579	TCGxATC	C	T	HCC5012CL	HCC5012BL	NOVEL	COVERED	1	1	1	352	1	0	224.315	0.6	0.02	3.16012	50	75	1812	2251	0	0	CC	31.7409	106	0	3728	0	KEEP
1	110257711	TGTxTTT	G	A	HCC5012CL	HCC5012BL	NOVEL	COVERED	1	1	1	587	1	0	223.983	0.373333	0.02	6.60114	141	84	5181	2485	0	0	GG	48.4565	161	0	5893	0	KEEP
9	127218887	ATGxAGC	C	A	HCC5032T	HCC5032BL	NOVEL	COVERED	0.992094	0.992094	1	211	0	0	223.871	1	0.02	1.93601	0	60	0	1953	0	0	CC	22.8361	76	0	2901	0	KEEP
4	79236825	CATxATG	G	A	HCC5012X	HCC5012BL	NOVEL	COVERED	0.999995	0.999995	1	349	3	0	222.484	0.648148	0.02	3.60501	38	70	1359	2196	0	0	GG	40.3002	134	0	4851	0	KEEP
19	2339785	AGCxGGC	C	T	HCC5012X	HCC5012BL	NOVEL	COVERED	0.999907	0.999907	1	319	3	0	222.325	0.973333	0.02	1.47931	2	73	61	1921	0	1	CC	34.8829	116	0	3908	0	KEEP
22	49834861	GCAxCTG	C	A	HCC5012T	HCC5012BL	NOVEL	COVERED	0.999881	0.999881	1	338	1	0	222.312	0.818182	0.02	1.38422	16	72	569	2063	0	0	CC	39.0847	130	0	4521	0	KEEP
22	41574371	GCTxCCC	A	G	HCC5032T	HCC5032BL	NOVEL	COVERED	0.999998	0.999998	1	374	0	0	221.494	0.550459	0.02	4.75811	49	60	1491	2254	0	0	AA	41.6432	139	0	4117	0	KEEP
19	53643748	TTTxAAG	G	C	HCC5044CL	HCC5044BL	NOVEL	COVERED	1	1	1	416	11	0	220.628	0.367816	0.02	6.40926	110	64	4135	2398	0	0	GG	22.8732	76	0	2906	0	KEEP
1	160969861	TTGxCTG	C	T	HCC5032T	HCC5032BL	NOVEL	COVERED	1	1	1	351	0	0	219.346	0.548872	0.02	3.34396	60	73	2185	2244	0	0	CC	28.5133	100	1	3572	13	KEEP
2	46839460	GCAxATA	A	C	HCC5044CL	HCC5044BL	NOVEL	COVERED	0.999881	0.999881	1	231	8	0	219.192	0.766234	0.02	1.88132	18	59	543	2092	0	0	AA	14.7364	49	0	1509	0	KEEP
17	27185034	GGCxGGG	G	A	HCC5036T	HCC5036BL	DBSNP	COVERED	1	1	1	362	0	0	219.145	0.604167	0.02	5.4777	57	87	1685	2199	0	0	GG	24.0215	80	0	2592	0	KEEP
3	133099418	GTGxTTC	G	C	HCC5076CL	HCC5076BL	NOVEL	COVERED	0.999973	0.999973	1	267	1	0	218.33	0.612245	0.02	4.4815	38	60	1385	2182	0	0	GG	21.3699	71	0	2598	0	KEEP
12	104238006	CTAxCCC	G	T	HCC5032CL	HCC5032BL	NOVEL	COVERED	1	1	1	533	5	0	217.524	0.338983	0.02	6.86587	156	80	5606	2450	0	0	GG	35.1789	117	0	4326	0	KEEP
3	186953697	GCCxTCG	C	G	HCC5012X	HCC5012BL	NOVEL	COVERED	1	1	1	543	3	0	217.423	0.301527	0.02	8.76492	183	79	6339	2494	0	0	CC	33.404	111	0	3960	0	KEEP
3	185169082	AGTxAAC	A	G	HCC5032T	HCC5032BL	NOVEL	COVERED	1	1	1	542	0	0	217.181	0.326316	0.02	6.93453	128	62	4198	2397	0	0	AA	49.3433	164	0	5404	0	KEEP
3	197497175	AGTxGTG	G	T	HCC5044CL	HCC5044BL	NOVEL	COVERED	0.999487	0.999487	1	202	8	0	217.172	0.829268	0.02	1.46251	14	68	492	2011	0	0	GG	14.0598	51	1	1784	11	KEEP
9	88897401	CCTxGGG	C	T	HCC5023X	HCC5023BL	NOVEL	COVERED	0.994422	0.994422	1	270	5	0	216.77	1	0.02	1.71074	0	62	0	1873	0	0	CC	31	103	0	3735	0	KEEP
3	3887633	AAAxGTG	C	T	HCC5012X	HCC5012BL	DBSNP	COVERED	0.993703	0.993703	1	229	1	0	216.375	1	0.02	1.62041	0	64	0	1860	0	0	CC	26.479	88	0	2989	0	KEEP
11	4703567	GCAxATG	G	C	HCC5023T	HCC5023BL	NOVEL	COVERED	1	1	1	364	8	0	215.634	0.430556	0.02	4.26799	82	62	3108	2288	0	0	GG	33.3969	111	0	4166	0	KEEP
2	168104078	CAGxAGA	G	A	HCC5012X	HCC5012BL	DBSNP	COVERED	0.999768	0.999768	1	281	1	0	215.083	0.797619	0.02	1.4187	17	67	591	2016	0	0	GG	30.7013	102	0	3695	0	KEEP
2	196865488	GACxTCA	G	A	HCC5012CL	HCC5012BL	DBSNP	COVERED	0.996233	0.996233	1	211	0	0	214.425	0.938462	0.02	1.69356	4	61	136	1920	0	1	GG	24.9685	83	0	2821	0	KEEP
11	58674833	CTGxAAT	G	C	HCC5012X	HCC5012BL	NOVEL	COVERED	1	1	1	404	0	0	213.798	0.5	0.02	3.92866	64	64	2240	2219	0	0	GG	36.4031	121	0	4269	0	KEEP
1	177250362	TTGxAGG	C	T	HCC5019CL	HCC5019BL	DBSNP	COVERED	1	1	1	415	1	0	213.669	0.52518	0.02	3.41658	66	73	2484	2207	0	0	CC	46.6394	155	0	5531	0	KEEP
1	177250362	TTGxAGG	C	T	HCC5019CL	HCC5019T	DBSNP	COVERED	1	1	1	432	1	0	213.669	0.52518	0.02	3.41658	66	73	2484	2207	0	0	CC	49.0261	163	0	5863	0	KEEP
8	101245571	TTAxCTG	G	T	HCC5012T	HCC5012BL	NOVEL	COVERED	0.999962	0.999962	1	208	0	0	212.3	0.652632	0.02	1.51157	33	62	1240	2094	0	0	GG	13.7913	46	0	1607	0	KEEP
19	51535063	ATTxGAC	C	T	HCC5024CL	HCC5024BL	DBSNP	COVERED	1	1	1	462	0	0	212.135	0.522388	0.02	5.83344	64	70	2252	2191	0	0	CC	44.4969	148	0	5124	0	KEEP
12	664516	CCTxTAT	T	G	HCC5019CL	HCC5019BL	NOVEL	COVERED	0.999993	0.999993	1	323	1	0	211.877	0.556604	0.02	4.71317	47	59	1454	2154	0	0	TT	32.1597	107	0	3167	0	KEEP
12	664516	CCTxTAT	T	G	HCC5019CL	HCC5019T	NOVEL	COVERED	0.999993	0.999993	1	523	0	0	211.877	0.556604	0.02	4.71317	47	59	1454	2154	0	0	TT	70.5811	235	0	6977	0	KEEP
11	103048482	CATxGAC	G	A	HCC5022CL	HCC5022BL	NOVEL	COVERED	1	1	1	369	0	0	211.249	0.527559	0.02	3.71158	60	67	2102	2175	0	0	GG	32.195	107	0	3842	0	KEEP
7	127955010	GGTxTTT	C	G	HCC5012CL	HCC5012BL	NOVEL	COVERED	0.976865	0.976865	1	179	2	0	211.247	0.962963	0.02	2.21434	2	52	70	1902	0	0	CC	17.1318	60	1	2190	8	KEEP
10	11060176	CCAxAGT	G	C	HCC5079CL	HCC5079BL	DBSNP	COVERED	0.973965	0.973965	1	161	3	0	210.683	1	0.02	2.31414	0	51	0	1864	0	0	GG	16.2383	54	0	1999	0	KEEP
14	106360371	AGTxACC	C	T	HCC5024T	HCC5024BL	DBSNP	COVERED	0.996724	0.996724	1	221	0	0	210.154	0.895522	0.02	1.87434	7	60	261	1913	0	0	CC	21.0699	70	0	2663	0	KEEP
14	106360374	CACxGTA	C	T	HCC5024T	HCC5024BL	DBSNP	COVERED	0.995084	0.995084	1	218	0	0	208.889	0.890625	0.02	2.0005	7	57	241	1913	0	0	CC	21.0666	70	0	2311	0	KEEP
1	145585654	CCCxCAA	C	G	HCC5076CL	HCC5076BL	NOVEL	COVERED	0.999996	0.999996	1	432	10	0	208.883	0.540541	0.02	4.07637	51	60	1819	2135	0	0	CC	45.7173	152	0	5415	0	KEEP
20	23017274	GGAxCAC	C	T	HCC5030CL	HCC5030BL	NOVEL	COVERED	1	1	1	346	7	0	208.388	0.582734	0.02	4.85326	58	81	2123	2111	0	0	CC	22.2039	74	0	2634	0	KEEP
19	12975854	TGCxTAC	C	A	HCC5012CL	HCC5012BL	NOVEL	COVERED	0.999999	0.999999	1	318	1	0	208.037	0.584746	0.02	3.38297	49	69	1787	2100	0	0	CC	31.278	104	0	3660	0	KEEP
20	57766563	CATxCGG	C	T	HCC5011CL	HCC5011T	NOVEL	COVERED	1	1	1	611	13	0	207.575	0.437126	0.02	5.29892	94	73	3332	2225	0	0	CC	58.4904	207	1	7574	36	KEEP
1	247615052	GTGxTGT	G	A	HCC5012X	HCC5012BL	NOVEL	COVERED	1	1	1	435	3	0	207.54	0.404145	0.02	4.74339	115	78	3883	2269	0	0	GG	32.1892	107	0	3730	0	KEEP
5	130766819	CAAxGGG	T	C	HCC5023T	HCC5023BL	NOVEL	COVERED	0.999993	0.999993	1	338	7	0	207.233	0.575472	0.02	3.81245	45	61	1388	2095	0	0	TT	35.7765	119	0	3627	0	KEEP
5	149754936	AACxTGC	C	T	HCC5032T	HCC5032BL	NOVEL	COVERED	1	1	1	529	0	0	206.625	0.33913	0.02	8.20925	152	78	5708	2334	0	0	CC	45.1241	150	0	5575	0	KEEP
3	178927980	CACxGTC	T	C	HCC5050T	HCC5050BL	DBSNP+COSMIC	COVERED	0.999999	0.999999	1	280	1	0	206.352	0.582609	0.02	3.93398	48	67	1506	2084	0	0	TT	24.3475	81	0	2515	0	KEEP
1	47279124	TCCxACA	T	A	HCC5079CL	HCC5079BL	NOVEL	COVERED	0.993703	0.993703	1	174	6	0	205.514	1	0.02	1.6208	0	64	0	1752	0	0	TT	14.7442	49	0	1605	0	KEEP
X	77267088	CATxCTT	T	G	HCC5012X	HCC5012BL	NOVEL	COVERED	0.976865	0.976865	1	197	0	0	205.402	0.963636	0.02	2.10572	2	53	47	1837	0	0	TT	21.6584	72	0	2260	0	KEEP
6	33663632	TCCxTCG	C	G	HCC5032T	HCC5032BL	NOVEL	COVERED	0.999998	0.999998	1	338	2	0	205.275	0.539823	0.02	4.15031	52	61	1945	2101	0	0	CC	31.5959	105	0	3841	0	KEEP
X	70522134	GGTxCTG	C	T	HCC5006CL	HCC5006T	NOVEL	COVERED	0.995084	0.995084	1	200	6	0	205.001	0.953125	0.02	1.81055	3	61	112	1813	0	0	CC	20.4638	68	0	2508	0	KEEP
8	101245570	CTTxGCT	A	T	HCC5012T	HCC5012BL	NOVEL	COVERED	0.999948	0.999948	1	207	0	0	204.451	0.645161	0.02	1.52947	33	60	962	2021	0	0	AA	13.5304	45	0	1304	0	KEEP
X	30268745	TTTxGGG	A	T	HCC5044CL	HCC5044BL	NOVEL	COVERED	0.999993	0.999993	1	327	7	0	204.349	0.650485	0.02	3.42495	36	67	1154	2014	0	0	AA	27.9476	93	0	2924	0	KEEP
13	92345562	GGGxCTG	G	A	HCC5022CL	HCC5022BL	NOVEL	COVERED	0.995084	0.995084	1	229	1	0	204.081	0.967742	0.02	1.71226	2	60	74	1794	0	0	GG	28.2916	94	0	3354	0	KEEP
14	89039332	ACTxGGA	C	G	HCC5012X	HCC5012BL	DBSNP	COVERED	0.999919	0.999919	1	244	1	0	203.42	0.674157	0.02	1.75685	29	60	870	1991	0	0	CC	22.5694	75	0	2486	0	KEEP
19	51191187	CTTxTGC	G	C	HCC5012X	HCC5012BL	NOVEL	COVERED	1	1	1	429	4	0	202.969	0.348066	0.02	5.78965	118	63	4153	2237	0	0	GG	37.0204	123	0	4584	0	KEEP
1	113059911	AACxTCA	T	G	HCC5079CL	HCC5079BL	NOVEL	COVERED	0.987943	0.987943	1	233	9	0	201.723	0.964286	0.02	1.86306	2	54	38	1795	0	0	TT	27.3577	91	0	2940	0	KEEP
19	55944603	CCAxCGT	G	C	HCC5050CL	HCC5050BL	NOVEL	COVERED	1	1	1	314	2	0	201.29	0.5	0.02	3.82851	61	61	2114	2090	0	0	GG	22.8689	76	0	2554	0	KEEP
10	19676553	CTGxTGA	A	G	HCC5079CL	HCC5079BL	DBSNP	COVERED	0.959859	0.959859	1	162	2	0	201.172	1	0.02	-0.43865	0	49	0	1778	0	0	AA	15.3086	51	0	1488	0	KEEP
20	31395576	TTGxCTT	G	A	HCC5079CL	HCC5079BL	NOVEL	COVERED	0.999999	0.999999	1	345	7	0	200.842	0.584746	0.02	3.29238	49	69	1763	2028	0	0	GG	27.678	92	0	3310	0	KEEP
10	15658596	ATCxTAT	G	A	HCC5079CL	HCC5079BL	DBSNP	COVERED	0.992086	0.992094	0.999992	158	7	0	200.431	1	0.02	1.64608	0	57	0	1733	0	0	GG	12.3262	41	0	1352	0	KEEP
7	100468063	CCAxCCG	C	G	HCC5044CL	HCC5044BL	NOVEL	COVERED	0.97082	0.97082	1	143	4	0	200.156	1	0.02	2.22441	0	50	0	1765	0	0	CC	18.3566	61	0	2189	0	KEEP
X	48558900	GCTxCCC	G	T	HCC5022CL	HCC5022BL	NOVEL	COVERED	1	1	1	395	1	0	200.019	0.469388	0.02	5.91766	78	69	2844	2113	0	0	GG	37.8994	126	0	4671	0	KEEP
12	104238006	CTAxCCC	G	T	HCC5032T	HCC5032BL	NOVEL	COVERED	1	1	1	472	1	0	199.614	0.342857	0.02	7.36233	138	72	5092	2239	0	0	GG	35.1789	117	0	4326	0	KEEP
12	94673268	TGAxAAA	A	G	HCC5032CL	HCC5032BL	NOVEL	COVERED	0.999956	0.999956	1	278	0	0	199.349	0.578947	0.02	1.81999	40	55	1248	2012	0	0	AA	24.6613	82	0	2656	0	KEEP
12	48884657	AACxAGG	A	C	HCC5076T	HCC5076BL	NOVEL	COVERED	0.999994	0.999994	1	358	4	0	199.181	0.518868	0.02	4.4024	51	55	1597	2048	0	0	AA	32.1633	107	0	3337	0	KEEP
17	1840371	GGAxCTC	A	G	HCC5032T	HCC5032BL	NOVEL	COVERED	1	1	1	462	0	0	198.755	0.304569	0.02	9.39366	137	60	3773	2226	0	0	AA	29.3833	98	0	2827	0	KEEP
1	145585654	CCCxCAA	C	G	HCC5076T	HCC5076BL	NOVEL	COVERED	1	1	1	468	12	0	198.559	0.451128	0.02	3.77507	73	60	2645	2097	0	0	CC	45.7173	152	0	5415	0	KEEP
10	19896830	CTCxGGT	C	A	HCC5079CL	HCC5079BL	DBSNP	COVERED	0.979526	0.979526	1	162	4	0	196.727	1	0.02	1.79812	0	53	0	1715	0	0	CC	12.8825	49	2	1632	16	KEEP
1	147231022	CCCxTAG	G	A	HCC5012X	HCC5012BL	NOVEL	COVERED	1	1	1	397	3	0	196.444	0.47205	0.02	5.11482	85	76	2689	2086	0	0	GG	31.8531	106	0	3509	0	KEEP
17	1840677	GGCxGCC	C	T	HCC5044CL	HCC5044BL	DBSNP+COSMIC	COVERED	1	1	1	734	7	0	196.215	0.248344	0.02	11.0843	227	75	7543	2339	0	0	CC	48.4134	161	0	5383	0	KEEP
2	31147118	GACxCCT	T	A	HCC5012CL	HCC5012BL	NOVEL	COVERED	0.999991	0.999991	1	306	0	0	196.078	0.603774	0.02	4.03292	42	64	1227	1964	0	0	TT	27.9599	93	0	2800	0	KEEP
1	236990154	TCAxTAT	A	G	HCC5032T	HCC5032BL	NOVEL	COVERED	0.941741	0.941741	1	266	2	0	195.644	1	0.02	-0.403576	0	46	0	1737	0	0	AA	37.8749	126	0	4024	0	KEEP
3	148577662	TCAxCTT	C	A	HCC5012CL	HCC5012BL	NOVEL	COVERED	1	1	1	382	0	0	195.325	0.490196	0.02	4.97796	78	75	2736	2057	0	0	CC	27.8956	95	1	3221	5	KEEP
11	94209502	TTCxTTT	C	G	HCC5076T	HCC5076BL	NOVEL	COVERED	0.997553	0.997553	1	168	5	0	193.999	0.80597	0.02	1.85813	13	54	476	1826	0	0	CC	11.7349	39	0	1398	0	KEEP
4	79236825	CATxATG	G	A	HCC5012T	HCC5012BL	NOVEL	COVERED	0.99911	0.99911	1	317	2	0	193.737	0.733333	0.02	1.79567	20	55	712	1864	0	0	GG	40.3002	134	0	4851	0	KEEP
19	38102773	AATxATG	A	G	HCC5044CL	HCC5044BL	NOVEL	COVERED	0.999997	0.999997	1	255	8	0	193.186	0.469565	0.02	4.35901	61	54	1854	2019	0	0	AA	17.7276	59	0	1876	0	KEEP
17	48777849	CCAxCAT	G	C	HCC5012X	HCC5012BL	NOVEL	COVERED	0.994419	0.994422	0.999997	115	0	0	192.895	1	0.02	1.81889	0	51	0	1686	0	0	GG	8.71036	29	0	931	0	KEEP
2	220161052	AGCxGCT	C	A	HCC5022CL	HCC5022BL	DBSNP	COVERED	0.999998	0.999998	1	336	2	0	192.421	0.570175	0.02	3.76435	49	65	1573	1956	0	0	CC	35.7679	119	0	3865	0	KEEP
19	12989243	CCGxCCT	G	A	HCC5079CL	HCC5079BL	NOVEL	COVERED	0.989542	0.989542	1	216	5	0	192.319	1	0.02	1.87282	0	58	0	1649	0	0	GG	21.0541	70	0	2527	0	KEEP
1	220369594	CCTxTAA	C	G	HCC5032CL	HCC5032BL	NOVEL	COVERED	0.981955	0.981955	1	205	2	0	191.797	0.90566	0.02	2.28761	5	48	189	1761	0	0	CC	26.4878	88	0	3304	0	KEEP
22	45779385	TTAxATT	G	C	HCC5048CL	HCC5048T	NOVEL	COVERED	0.999998	0.999998	1	402	2	0	191.302	0.504505	0.02	4.13206	55	56	1956	1980	0	0	GG	37.3225	124	0	4406	0	KEEP
1	151027509	CTCxGGC	C	T	HCC5044CL	HCC5044BL	DBSNP	COVERED	1	1	1	532	18	0	191.184	0.370732	0.02	7.14316	129	76	4333	2137	0	0	CC	30.9925	103	0	3510	0	KEEP
5	142434173	TCCxGAG	G	T	HCC5012CL	HCC5012BL	NOVEL	COVERED	0.981955	0.981955	1	143	1	0	190.363	1	0.02	1.88886	0	56	0	1637	0	0	GG	12.3761	45	1	1521	10	KEEP
9	95610444	TATxACC	C	G	HCC5012X	HCC5012BL	NOVEL	COVERED	1	1	1	298	3	0	190.287	0.474138	0.02	4.27018	61	55	2205	1989	0	0	CC	28.8833	96	0	3527	0	KEEP
8	77767954	TTTxGAA	C	T	HCC5044CL	HCC5044BL	COSMIC	COVERED	0.999997	0.999997	1	366	4	0	190.26	0.577982	0.02	3.66943	46	63	1636	1925	0	0	CC	39.6375	132	0	4555	0	KEEP
12	53040721	TGCxATG	G	A	HCC5012T	HCC5012BL	NOVEL	COVERED	1	1	1	418	0	0	189.8	0.430464	0.02	5.71646	86	65	3007	2037	0	0	GG	33.4077	111	0	3856	0	KEEP
8	107773579	GGCxGGT	G	A	HCC5030CL	HCC5030BL	NOVEL	COVERED	1	1	1	464	11	0	189.339	0.5	0.02	3.38661	63	63	2109	1973	0	0	GG	46.3242	154	0	5130	0	KEEP
8	75925242	ATGxACA	T	A	HCC5024T	HCC5024BL	NOVEL	COVERED	0.999978	0.999978	1	244	0	0	189.273	0.56701	0.02	4.17482	42	55	1229	1918	0	0	TT	20.3955	68	0	1839	0	KEEP
5	159776529	AAAxTTG	C	A	HCC5044CL	HCC5044BL	NOVEL	COVERED	1	1	1	531	9	0	188.973	0.475177	0.02	2.90017	74	67	2714	1994	0	0	CC	62.3273	209	1	7741	5	KEEP
11	94209502	TTCxTTT	C	G	HCC5076CL	HCC5076BL	NOVEL	COVERED	0.967425	0.967425	1	135	6	0	188.832	1	0.02	2.14084	0	49	0	1655	0	0	CC	11.7349	39	0	1398	0	KEEP
10	17024503	GTGxTTC	G	A	HCC5079CL	HCC5079BL	DBSNP	COVERED	0.981952	0.981955	0.999997	169	5	0	188.772	1	0.02	1.59169	0	54	0	1632	0	0	GG	13.8447	46	0	1670	0	KEEP
17	7983542	GCCxCAT	C	A	HCC5076T	HCC5076BL	NOVEL	COVERED	0.995084	0.995084	1	287	7	0	188.345	0.892308	0.02	1.50584	7	58	246	1707	0	0	CC	32.1848	107	0	3816	0	KEEP
1	1905604	TCGxCCC	C	G	HCC5044CL	HCC5044BL	NOVEL	COVERED	0.948402	0.948402	1	229	6	0	188.268	1	0.02	-0.411531	0	46	0	1664	0	0	CC	27.2304	93	1	3347	6	KEEP
1	71531337	AGCxAGT	T	C	HCC5076CL	HCC5076BL	NOVEL	COVERED	0.999995	0.999995	1	323	8	0	188.229	0.486239	0.02	4.38546	56	53	1820	1957	0	0	TT	27.0822	90	0	3066	0	KEEP
5	142434173	TCCxGAG	G	T	HCC5012X	HCC5012BL	NOVEL	COVERED	0.990964	0.990964	1	147	1	0	188.009	0.967742	0.02	1.64689	2	60	68	1634	0	0	GG	12.3761	45	1	1521	10	KEEP
12	40681158	ATAxCAT	G	A	HCC5022CL	HCC5022BL	COSMIC	COVERED	0.995687	0.995687	1	236	0	0	187.538	0.9375	0.02	1.49507	4	60	147	1656	0	0	GG	28.8952	96	0	3507	0	KEEP
19	51535063	ATTxGAC	C	T	HCC5024T	HCC5024BL	DBSNP	COVERED	1	1	1	465	1	0	187.45	0.426667	0.02	6.12662	86	64	3132	2014	0	0	CC	44.4969	148	0	5124	0	KEEP
5	67591246	TTCxGGT	A	G	HCC5019T	HCC5019BL	COSMIC	COVERED	1	1	1	502	0	0	187.348	0.44697	0.02	3.67559	73	59	2277	1986	0	0	AA	54.7251	182	0	5657	0	KEEP
4	38995559	AGTxCTG	G	A	HCC5030CL	HCC5030BL	NOVEL	COVERED	0.99994	0.99994	1	287	12	0	186.81	0.625	0.02	1.339	36	60	1288	1858	0	0	GG	31.8932	106	0	3856	0	KEEP
10	7769101	AAAxCCC	T	G	HCC5079CL	HCC5079BL	DBSNP	COVERED	0.959595	0.959859	0.999725	124	2	0	186.714	1	0.02	-0.43708	0	47	0	1645	0	0	TT	9.9144	33	0	956	0	KEEP
2	97529487	GGTxAAC	G	A	HCC5032T	HCC5032BL	NOVEL	COVERED	0.999768	0.999768	1	271	0	0	186.652	0.674419	0.02	1.71662	28	58	1065	1826	0	0	GG	29.1933	97	0	3622	0	KEEP
14	89039332	ACTxGGA	C	G	HCC5012T	HCC5012BL	DBSNP	COVERED	0.997163	0.997163	1	217	0	0	186.627	0.728571	0.02	2.06513	19	51	624	1801	0	0	CC	22.5694	75	0	2486	0	KEEP
12	122614583	CATxTCG	G	A	HCC5012X	HCC5012BL	NOVEL	COVERED	1	1	1	357	5	0	186.438	0.448052	0.02	5.18517	85	69	2901	1996	0	0	GG	26.7761	89	0	3233	0	KEEP
1	160969861	TTGxCTG	C	T	HCC5032CL	HCC5032BL	NOVEL	COVERED	1	1	1	325	1	0	186.43	0.536585	0.02	3.27755	57	66	2015	1920	0	0	CC	28.5133	100	1	3572	13	KEEP
5	33937183	GGCxCAA	G	A	HCC5079CL	HCC5079BL	COSMIC	COVERED	1	1	1	413	8	0	186.153	0.489655	0.02	3.38334	74	71	2437	1961	0	0	GG	38.818	129	0	4373	0	KEEP
16	67862565	GGAxTCA	C	A	HCC5050CL	HCC5050BL	NOVEL	COVERED	0.999907	0.999907	1	327	2	0	186.087	0.692308	0.02	1.36641	28	63	993	1806	0	0	CC	32.7945	109	0	3705	0	KEEP
17	72358730	ACCxCTG	A	T	HCC5032T	HCC5032BL	NOVEL	COVERED	0.999218	0.999218	1	193	0	0	186.016	0.688312	0.02	1.888	24	53	587	1814	0	0	AA	17.5784	64	1	1516	11	KEEP
5	138266641	TTGxCAG	C	A	HCC5044CL	HCC5044BL	DBSNP	COVERED	0.999956	0.999956	1	297	5	0	185.942	0.642105	0.02	1.33043	34	61	1253	1838	0	0	CC	26.1198	91	1	3288	11	KEEP
8	72975751	TGGxGAA	T	A	HCC5030CL	HCC5030BL	NOVEL	COVERED	0.999992	0.999992	1	319	12	0	185.94	0.566038	0.02	3.6248	46	60	1354	1890	0	0	TT	29.3403	98	0	2708	0	KEEP
17	7578394	TCAxGGT	T	C	HCC5036T	HCC5036BL	COSMIC	COVERED	0.999726	0.999726	1	249	2	0	185.857	0.682927	0.02	1.52647	26	56	728	1814	0	0	TT	22.5385	75	0	2293	0	KEEP
20	62197282	TGCxTCG	C	G	HCC5076CL	HCC5076BL	NOVEL	COVERED	0.999994	0.999994	1	373	5	0	184.987	0.509259	0.02	4.00396	53	55	1870	1912	0	0	CC	37.3227	124	0	4578	0	KEEP
20	62197282	TGCxTCG	C	G	HCC5076CL	HCC5076T	NOVEL	COVERED	0.999994	0.999994	1	383	2	0	184.987	0.509259	0.02	4.00396	53	55	1870	1912	0	0	CC	35.2426	128	1	4673	31	KEEP
1	151028326	CAGxTGG	C	G	HCC5012CL	HCC5012BL	NOVEL	COVERED	0.999895	0.999895	1	264	1	0	184.742	0.604651	0.02	1.67242	34	52	1261	1850	0	0	CC	25.281	84	0	3047	0	KEEP
21	38572672	TTCxAAT	A	C	HCC5030CL	HCC5030BL	NOVEL	COVERED	0.999997	0.999997	1	375	10	0	184.69	0.463636	0.02	4.35895	59	51	1852	1933	0	0	AA	35.8009	119	0	3770	0	KEEP
8	67369339	CAGxGGT	C	T	HCC5012X	HCC5012BL	DBSNP	COVERED	0.999973	0.999973	1	243	1	0	184.384	0.698925	0.02	3.29244	28	65	846	1783	0	1	CC	15.9498	53	0	1752	0	KEEP
1	41012284	AAAxACA	G	C	HCC5019T	HCC5019BL	NOVEL	COVERED	1	1	1	567	0	0	183.604	0.331361	0.02	6.53777	113	56	4120	2035	0	0	GG	57.4715	191	0	6852	0	KEEP
1	78383959	CAGxTAT	G	A	HCC5076CL	HCC5076BL	DBSNP	COVERED	1	1	1	351	6	0	183.551	0.471545	0.02	3.53822	65	58	2331	1928	0	0	GG	32.7885	109	0	3916	0	KEEP
1	78383959	CAGxTAT	G	A	HCC5076CL	HCC5076T	DBSNP	COVERED	1	1	1	347	5	0	183.551	0.471545	0.02	3.53822	65	58	2331	1928	0	0	GG	31.8649	106	0	3775	0	KEEP
X	40993949	TGTxTGC	T	G	HCC5012T	HCC5012BL	NOVEL	COVERED	0.984161	0.984161	1	235	1	0	183.306	0.851852	0.02	2.27899	8	46	256	1712	0	0	TT	26.4462	88	0	2755	0	KEEP
X	83124940	TAAxATT	T	C	HCC5075CL	HCC5075BL	NOVEL	COVERED	0.999991	0.999991	1	309	8	0	182.848	0.495146	0.02	4.53751	52	51	1589	1895	0	0	TT	26.1045	87	0	2664	0	KEEP
14	92920414	GAGxTGA	G	T	HCC5012CL	HCC5012BL	NOVEL	COVERED	0.994422	0.994422	1	222	0	0	182.098	0.95	0.02	1.52299	3	57	80	1599	0	0	GG	26.7112	89	0	3061	0	KEEP
10	50532043	AGTxAAT	G	T	HCC5044CL	HCC5044BL	NOVEL	COVERED	0.999978	0.999978	1	337	14	0	181.857	0.61	0.02	3.58462	39	61	1482	1819	0	0	GG	33.2424	116	1	4394	15	KEEP
10	21120116	TTCxTGA	A	G	HCC5079CL	HCC5079BL	DBSNP	COVERED	0.95048	0.967425	0.982485	97	6	0	181.646	1	0.02	1.93276	0	48	0	1588	0	0	AA	5.70869	19	0	534	0	KEEP
5	114916945	CCCxATA	G	A	HCC5032T	HCC5032BL	NOVEL	COVERED	0.941741	0.941741	1	190	1	0	181.239	0.978723	0.02	-0.412319	1	46	38	1614	0	0	GG	23.4378	78	0	2813	0	KEEP
11	4703441	GCAxAAG	G	A	HCC5023T	HCC5023BL	COSMIC	COVERED	1	1	1	488	8	0	181.217	0.378531	0.02	4.93788	110	67	4173	2003	0	0	GG	39.7225	132	0	4966	0	KEEP
5	179132814	AGAxTCA	C	A	HCC5076CL	HCC5076BL	DBSNP	COVERED	1	1	1	467	14	0	181.125	0.422535	0.02	3.18941	82	60	2979	1945	0	0	CC	45.4457	151	0	5608	0	KEEP
5	179132814	AGAxTCA	C	A	HCC5076CL	HCC5076T	DBSNP	COVERED	1	1	1	507	8	0	181.125	0.422535	0.02	3.18941	82	60	2979	1945	0	0	CC	49.1892	174	1	6451	30	KEEP
10	19780543	AGAxTGC	C	T	HCC5079CL	HCC5079BL	DBSNP	COVERED	0.97686	0.976865	0.999994	154	6	0	180.982	1	0.02	1.70783	0	53	0	1558	0	0	CC	9.56255	43	1	1587	32	KEEP
16	31435424	AGAxATT	C	T	HCC5032T	HCC5032BL	NOVEL	COVERED	0.999994	0.999994	1	316	1	0	180.776	0.660194	0.02	3.82283	35	68	1362	1772	0	0	CC	33.3929	111	0	4180	0	KEEP
19	41096744	CCCxCAT	G	A	HCC5019CL	HCC5019BL	NOVEL	COVERED	1	1	1	686	1	0	180.73	0.314176	0.02	8.70848	179	82	6074	2124	0	0	GG	49.7443	166	0	5263	0	KEEP
19	41096744	CCCxCAT	G	A	HCC5019CL	HCC5019T	NOVEL	COVERED	1	1	1	825	1	0	180.73	0.314176	0.02	8.70848	179	82	6074	2124	0	0	GG	76.1863	257	1	8097	7	KEEP
20	35696451	TAAxAAA	A	G	HCC5012X	HCC5012BL	NOVEL	COVERED	0.999995	0.999995	1	286	3	0	180.543	0.485981	0.02	4.18525	55	52	1681	1879	0	0	AA	18.6379	62	0	1959	0	KEEP
2	220285321	TCAxTAT	G	T	HCC5030CL	HCC5030BL	NOVEL	COVERED	1	1	1	379	6	0	180.468	0.541667	0.02	3.1847	55	65	2022	1854	0	0	GG	36.7172	122	0	4539	0	KEEP
2	172690512	ATAxCAA	T	C	HCC5012CL	HCC5012BL	NOVEL	COVERED	0.941741	0.941741	1	154	0	0	180.378	0.957447	0.02	-0.412337	2	45	64	1625	0	0	TT	14.1417	47	0	1474	0	KEEP
11	28112221	TGTxCTG	C	T	HCC5076T	HCC5076BL	NOVEL	COVERED	0.992094	0.992094	1	261	11	0	180.343	0.883333	0.02	1.64607	7	53	244	1645	0	0	CC	30.6759	102	0	3686	0	KEEP
20	49510518	GTTxATG	C	A	HCC5012T	HCC5012BL	NOVEL	COVERED	1	1	1	447	0	0	180.139	0.389937	0.02	5.80147	97	62	3684	1968	0	0	CC	37.6832	129	1	4858	10	KEEP
16	64294837	CAGxTTT	C	A	HCC5048X	HCC5048T	NOVEL	COVERED	1	1	1	600	1	0	179.51	0.404762	0.02	4.06411	100	68	2996	1963	0	1	CC	56.4653	195	1	6623	19	KEEP
5	149754936	AACxTGC	C	T	HCC5032CL	HCC5032BL	NOVEL	COVERED	1	1	1	496	1	0	179.313	0.343434	0.02	7.48399	130	68	4813	2022	0	0	CC	45.1241	150	0	5575	0	KEEP
12	48379613	CTAxAAG	C	G	HCC5044CL	HCC5044BL	NOVEL	COVERED	0.999968	0.999968	1	377	12	0	178.669	0.545455	0.02	4.48948	40	48	1463	1821	0	1	CC	40.0297	133	0	4946	0	KEEP
6	24146390	TAAxATG	G	C	HCC5019CL	HCC5019BL	NOVEL	COVERED	0.999804	0.999804	1	267	0	0	178.184	0.563218	0.02	2.20657	38	49	1446	1807	0	0	GG	27.0895	90	0	3287	0	KEEP
5	66462880	TAAxGGG	C	A	HCC5044CL	HCC5044BL	NOVEL	COVERED	0.973965	0.973965	1	231	5	0	178.103	1	0.02	1.81653	0	53	0	1530	0	0	CC	25.6959	90	1	2942	11	KEEP
15	40594732	GGCxGGA	C	T	HCC5019CL	HCC5019BL	NOVEL	COVERED	1	1	1	379	0	0	178.074	0.47619	0.02	3.95594	66	60	2195	1874	0	0	CC	39.0343	130	0	4122	0	KEEP
3	121341293	GCTxGAG	G	A	HCC5032CL	HCC5032BL	NOVEL	COVERED	1	1	1	511	1	0	178.008	0.351351	0.02	5.50878	120	65	4310	1991	0	0	GG	47.8427	159	0	5913	0	KEEP
5	150512058	TCTxAAA	C	G	HCC5048X	HCC5048T	NOVEL	COVERED	1	1	1	490	0	0	177.388	0.328283	0.02	6.33864	133	65	4127	2008	0	0	CC	29.7168	111	1	3946	35	KEEP
14	106539280	ATAxCTG	A	G	HCC5024CL	HCC5024BL	DBSNP	COVERED	0.941741	0.941741	1	142	0	0	177.262	0.957447	0.02	-0.412233	2	45	65	1594	0	0	AA	15.029	50	0	1489	0	KEEP
10	5541064	AGCxGCT	G	A	HCC5012X	HCC5012BL	COSMIC	COVERED	0.998465	0.998465	1	238	2	0	176.86	0.924242	0.02	1.65675	5	61	141	1561	0	0	GG	30.0643	100	0	3251	0	KEEP
5	620267	CCAxGCC	C	T	HCC5030CL	HCC5030BL	NOVEL	COVERED	0.999487	0.999487	1	295	7	0	176.595	0.727273	0.02	1.3714	21	56	715	1695	0	0	CC	31.0282	105	1	3598	5	KEEP
12	100774470	TTTxCCA	C	G	HCC5012X	HCC5012BL	NOVEL	COVERED	0.99994	0.99994	1	232	0	0	176.023	0.543478	0.02	1.83741	42	50	1456	1797	0	0	CC	19.2634	64	0	2318	0	KEEP
14	106539280	ATAxCTG	A	G	HCC5024T	HCC5024BL	DBSNP	COVERED	0.948402	0.948402	1	142	0	0	175.975	0.914894	0.02	-0.421073	4	43	120	1614	0	0	AA	15.029	50	0	1489	0	KEEP
22	41574371	GCTxCCC	A	G	HCC5032CL	HCC5032BL	NOVEL	COVERED	0.999984	0.999984	1	355	0	0	175.443	0.49	0.02	4.6641	51	49	1460	1821	0	0	AA	41.6432	139	0	4117	0	KEEP
2	97529487	GGTxAAC	G	A	HCC5032CL	HCC5032BL	NOVEL	COVERED	0.999487	0.999487	1	256	0	0	175.253	0.666667	0.02	1.66057	27	54	1021	1719	0	0	GG	29.1933	97	0	3622	0	KEEP
16	84438627	GTCxCTG	C	T	HCC5079CL	HCC5079BL	NOVEL	COVERED	0.99993	0.99993	1	270	11	0	174.666	0.644444	0.02	1.45651	32	58	1115	1725	0	0	CC	26.7423	89	0	3029	0	KEEP
2	31147118	GACxCCT	T	A	HCC5012X	HCC5012BL	NOVEL	COVERED	1	1	1	343	1	0	174.586	0.491803	0.02	3.32341	62	60	1764	1827	0	0	TT	27.9599	93	0	2800	0	KEEP
11	67353854	GCCxTGC	C	A	HCC5012T	HCC5012BL	NOVEL	COVERED	1	1	1	417	1	0	174.492	0.437086	0.02	5.44301	85	66	3140	1883	0	0	CC	40.4059	141	1	5017	18	KEEP
X	114426841	GAGxAGG	G	A	HCC5012T	HCC5012BL	NOVEL	COVERED	0.999835	0.999835	1	357	1	0	174.419	0.84058	0.02	1.61126	11	58	384	1602	0	0	GG	51.7518	172	0	6154	0	KEEP
7	121701199	TCCxTCC	A	T	HCC5012CL	HCC5012BL	NOVEL	COVERED	0.996233	0.996233	1	234	0	0	174.251	0.868852	0.02	1.78468	8	53	194	1592	0	0	AA	25.7567	86	0	2436	0	KEEP
1	150259032	CAGxTAC	G	C	HCC5036CL	HCC5036BL	NOVEL	COVERED	1	1	1	564	2	0	174.196	0.32	0.02	5.7378	119	56	3840	1951	0	0	GG	56.2916	189	1	6754	5	KEEP
3	33194687	TTCxTCT	C	G	HCC5030CL	HCC5030BL	NOVEL	COVERED	0.999995	0.999995	1	369	7	0	174.108	0.5	0.02	3.79507	54	54	2008	1809	0	0	CC	36.3562	133	1	4921	35	KEEP
12	10280180	CACxCTT	C	A	HCC5076CL	HCC5076BL	NOVEL	COVERED	1	1	1	379	9	0	173.989	0.447761	0.02	2.955	74	60	2382	1853	0	0	CC	32.173	111	1	3712	10	KEEP
7	66104026	ACTxTGA	G	A	HCC5036T	HCC5036BL	NOVEL	COVERED	1	1	1	452	3	0	173.983	0.386243	0.02	4.82594	116	73	4186	1941	0	0	GG	40.5985	135	0	5014	0	KEEP
9	104302614	GATxATG	G	A	HCC5036CL	HCC5036BL	NOVEL	COVERED	1	1	1	480	2	0	173.883	0.496124	0.02	3.22237	65	64	2359	1823	0	0	GG	56.55	188	0	7177	0	KEEP
9	5787426	TTGxCAC	G	A	HCC5076CL	HCC5076BL	DBSNP	COVERED	0.999956	0.999956	1	228	9	0	173.304	0.634409	0.02	1.5303	34	59	1184	1718	0	0	GG	20.1445	67	0	2324	0	KEEP
1	100623870	GGAxAGT	C	A	HCC5050CL	HCC5050BL	NOVEL	COVERED	0.963774	0.963774	1	152	0	0	172.465	0.979167	0.02	1.94147	1	47	39	1522	0	0	CC	15.0485	50	0	1781	0	KEEP
19	11559842	CTCxTGG	C	A	HCC5024T	HCC5024BL	NOVEL	COVERED	1	1	1	437	3	0	172.397	0.41844	0.02	3.48946	82	59	3132	1860	0	0	CC	41.8329	139	0	5056	0	KEEP
15	42981321	CGTxGGA	C	A	HCC5012T	HCC5012BL	DBSNP	COVERED	0.999559	0.999559	1	362	0	0	172.344	0.679012	0.02	1.6527	26	55	894	1683	0	0	CC	46.9492	156	0	5353	0	KEEP
19	21265086	TGTxGCC	G	T	HCC5079CL	HCC5079BL	NOVEL	COVERED	0.999895	0.999895	1	249	8	0	172.156	0.648352	0.02	1.37638	32	59	1197	1699	0	0	GG	21.9706	73	0	2745	0	KEEP
1	44432370	AAAxTGA	C	G	HCC5012CL	HCC5012BL	NOVEL	COVERED	1	1	1	369	0	0	171.812	0.365517	0.02	6.4313	92	53	3353	1879	0	0	CC	32.1463	112	1	4072	14	KEEP
1	44432370	AAAxTGA	C	G	HCC5012CL	HCC5012T	NOVEL	COVERED	1	1	1	360	0	0	171.812	0.365517	0.02	6.4313	92	53	3353	1879	0	0	CC	32.2061	107	0	3938	0	KEEP
3	97618006	TTCxTCT	T	C	HCC5076CL	HCC5076BL	NOVEL	COVERED	0.999978	0.999978	1	284	11	0	171.495	0.49	0.02	4.2731	51	49	1605	1782	0	0	TT	30.3691	101	0	3267	0	KEEP
6	13160367	AACxTAG	A	G	HCC5030CL	HCC5030BL	NOVEL	COVERED	0.999999	0.999999	1	415	13	0	171.408	0.473684	0.02	3.71643	60	54	1797	1799	0	0	AA	42.9354	143	0	4340	0	KEEP
X	24006664	TCTxAGT	C	A	HCC5050CL	HCC5050BL	NOVEL	COVERED	1	1	1	388	2	0	171.373	0.5	0.02	3.80274	64	64	2291	1795	0	0	CC	36.8371	134	1	4762	33	KEEP
1	236990154	TCAxTAT	A	G	HCC5032CL	HCC5032BL	NOVEL	COVERED	0.981955	0.981955	1	279	3	0	171.317	0.830189	0.02	2.188	9	44	272	1608	0	0	AA	37.8749	126	0	4024	0	KEEP
10	19676561	AATxAGT	G	A	HCC5079CL	HCC5079BL	DBSNP	COVERED	0.979526	0.979526	1	165	2	0	171.123	1	0.02	1.70819	0	53	0	1460	0	0	GG	14.7493	49	0	1889	0	KEEP
10	15658659	TGAxGGT	T	C	HCC5079CL	HCC5079BL	DBSNP	COVERED	0.954407	0.954491	0.999912	127	3	0	170.747	1	0.02	-0.42943	0	45	0	1493	0	0	TT	10.8136	36	0	1045	0	KEEP
7	146471399	CCCxTGT	A	T	HCC5012CL	HCC5012BL	NOVEL	COVERED	0.948402	0.948402	1	177	0	0	170.373	1	0.02	-0.420787	0	47	0	1480	0	0	AA	17.6934	63	1	1998	11	KEEP
8	30402306	TGAxGAG	C	G	HCC5012X	HCC5012BL	DBSNP	COVERED	1	1	1	428	5	0	169.473	0.317647	0.02	5.92701	116	54	3647	1898	0	0	CC	30.9962	103	0	3437	0	KEEP
8	30402306	TGAxGAG	C	G	HCC5012X	HCC5012T	DBSNP	COVERED	1	1	1	512	6	0	169.473	0.317647	0.02	5.92701	116	54	3647	1898	0	0	CC	44.7938	149	0	5062	0	KEEP
12	48884657	AACxAGG	A	C	HCC5076CL	HCC5076BL	NOVEL	COVERED	0.999726	0.999726	1	314	4	0	169.338	0.554217	0.02	2.12536	37	46	1133	1721	0	0	AA	32.1633	107	0	3337	0	KEEP
9	35733062	ATTxTCA	C	G	HCC5012T	HCC5012BL	NOVEL	COVERED	0.999996	0.999996	1	351	1	0	169.13	0.457944	0.02	4.57521	58	49	2118	1778	0	0	CC	39.4225	131	0	4756	0	KEEP
3	142681643	AGGxCTG	C	T	HCC5048X	HCC5048T	NOVEL	COVERED	1	1	1	506	3	0	169.108	0.440476	0.02	4.01174	94	74	2867	1841	0	0	CC	52.6176	180	1	5936	13	KEEP
7	100284396	GGCxTGC	G	A	HCC5044CL	HCC5044BL	COSMIC	COVERED	0.989542	0.989542	1	189	2	0	168.916	0.87931	0.02	1.55536	7	51	249	1539	0	0	GG	14.7479	49	0	1708	0	KEEP
14	106360374	CACxGTA	C	T	HCC5024CL	HCC5024BL	DBSNP	COVERED	0.981955	0.981955	1	203	0	0	168.823	0.909091	0.02	1.78935	5	50	170	1523	0	0	CC	21.0666	70	0	2311	0	KEEP
2	207414787	TCAxTAT	C	T	HCC5050CL	HCC5050BL	NOVEL	COVERED	0.999992	0.999992	1	361	1	0	168.622	0.53271	0.02	3.42373	50	57	1770	1736	0	0	CC	33.1038	110	0	3810	0	KEEP
1	34189781	TATxGGC	G	T	HCC5050T	HCC5050BL	NOVEL	COVERED	0.999622	0.999622	1	277	0	0	168.553	0.658537	0.02	1.4444	28	54	955	1657	0	0	GG	26.9555	92	1	3170	6	KEEP
13	26104624	ACGxGAC	T	A	HCC5024T	HCC5024BL	NOVEL	COVERED	0.999999	0.999999	1	347	1	0	168.36	0.449153	0.02	4.11599	65	53	2041	1783	0	0	TT	28.3402	100	2	3103	15	KEEP
4	818581	AATxGTC	G	T	HCC5044CL	HCC5044BL	NOVEL	COVERED	0.999768	0.999768	1	253	2	0	168.288	0.682927	0.02	1.41925	26	56	977	1639	0	0	GG	26.125	87	0	2942	0	KEEP
18	10759814	TGCxTCT	G	A	HCC5023T	HCC5023BL	NOVEL	COVERED	0.999999	0.999999	1	351	8	0	167.976	0.487179	0.02	3.19314	60	57	1999	1760	0	0	GG	31.8789	106	0	3561	0	KEEP
9	77370225	AAAxCCC	C	G	HCC5044CL	HCC5044BL	DBSNP	COVERED	0.899308	0.899314	0.999994	127	3	0	167.771	1	0.02	-0.368407	0	40	0	1487	0	0	CC	12.6417	42	0	1524	0	KEEP
10	13224886	GACxGCA	G	T	HCC5079CL	HCC5079BL	DBSNP	COVERED	0.948395	0.948402	0.999992	138	6	0	167.707	1	0.02	-0.420702	0	45	0	1463	0	0	GG	9.16139	40	1	1316	27	KEEP
9	6012250	GTTxCTT	A	G	HCC5076CL	HCC5076BL	NOVEL	COVERED	1	1	1	326	7	0	167.662	0.380952	0.02	4.24472	78	48	2230	1811	0	0	AA	30.3264	101	0	2965	0	KEEP
20	3682041	GGCxGAG	T	A	HCC5012X	HCC5012BL	NOVEL	COVERED	1	1	1	317	3	0	167.565	0.451852	0.02	3.33581	74	61	2170	1788	0	0	TT	23.6266	83	1	2588	11	KEEP
14	106360371	AGTxACC	C	T	HCC5024CL	HCC5024BL	DBSNP	COVERED	0.981955	0.981955	1	203	0	0	167.39	0.924528	0.02	1.78914	4	49	148	1502	0	0	CC	21.0699	70	0	2663	0	KEEP
6	54001835	TGAxCTC	C	A	HCC5012T	HCC5012BL	NOVEL	COVERED	0.998993	0.998993	1	307	1	0	167.107	0.702703	0.02	1.70465	22	52	794	1619	0	0	CC	38.4999	128	0	4566	0	KEEP
2	168104186	CAAxTAA	C	T	HCC5023X	HCC5023BL	NOVEL	COVERED	0.999678	0.999678	1	259	8	0	167.076	0.662651	0.02	1.33597	28	55	918	1639	0	0	CC	29.1873	97	0	3535	0	KEEP
17	7578370	TCAxCAT	C	T	HCC5023CL	HCC5023BL	COSMIC	COVERED	0.97082	0.97082	1	208	3	0	167.036	1	0.02	1.62608	0	50	0	1433	0	0	CC	23.1689	77	0	2784	0	KEEP
6	56481937	TTCxCAT	T	C	HCC5030CL	HCC5030BL	NOVEL	COVERED	0.999999	0.999999	1	361	10	0	166.24	0.421488	0.02	4.09766	70	51	2268	1777	0	0	TT	35.7748	119	0	3819	0	KEEP
13	20567837	CGAxATA	G	C	HCC5079CL	HCC5079BL	NOVEL	COVERED	1	1	1	508	16	0	166.231	0.276836	0.02	6.84837	128	49	4837	1882	0	0	GG	47.2519	157	0	5877	0	KEEP
17	8424542	ATAxGCG	T	G	HCC5032CL	HCC5032BL	NOVEL	COVERED	0.999559	0.999559	1	303	3	0	165.963	0.566265	0.02	1.95121	36	47	1054	1682	0	0	TT	35.4365	118	0	3640	0	KEEP
17	2568808	AGTxTCT	A	G	HCC5044CL	HCC5044BL	NOVEL	COVERED	1	1	1	313	9	0	165.905	0.401639	0.02	4.26203	73	49	2212	1782	0	0	AA	23.4578	78	0	2476	0	KEEP
3	97618006	TTCxTCT	T	C	HCC5076T	HCC5076BL	NOVEL	COVERED	0.999968	0.999968	1	284	15	0	165.883	0.494845	0.02	4.29077	49	48	1495	1722	0	0	TT	30.3691	101	0	3267	0	KEEP
2	168104186	CAAxTAA	C	T	HCC5023CL	HCC5023BL	NOVEL	COVERED	0.999622	0.999622	1	256	13	0	165.582	0.670732	0.02	1.34544	27	55	954	1619	0	0	CC	29.1873	97	0	3535	0	KEEP
11	294523	CTGxCCC	C	T	HCC5044CL	HCC5044BL	DBSNP	COVERED	0.989675	0.999997	0.989678	148	2	0	165.428	0.684783	0.02	3.17528	29	63	970	1604	1	0	CC	6.86983	23	0	751	0	KEEP
17	38434646	TCAxCTC	T	C	HCC5012CL	HCC5012BL	NOVEL	COVERED	0.918171	0.918171	1	121	0	0	164.939	0.976744	0.02	-0.385769	1	42	34	1470	0	0	TT	12.0308	40	0	1162	0	KEEP
5	131531260	AGAxTGC	T	C	HCC5044CL	HCC5044BL	NOVEL	COVERED	0.888875	0.888875	1	173	3	0	164.803	1	0.02	-0.359699	0	39	0	1462	0	0	TT	19.5414	65	0	1915	0	KEEP
6	31748737	CAGxCAG	T	G	HCC5012T	HCC5012BL	NOVEL	COVERED	0.973965	0.973965	1	191	1	0	164.779	0.830189	0.02	2.21571	9	44	227	1540	0	0	TT	23.0658	83	1	2281	15	KEEP
1	66070944	TCTxCAT	T	C	HCC5012T	HCC5012BL	NOVEL	COVERED	0.999996	0.999996	1	301	0	0	164.447	0.432432	0.02	4.1771	63	48	1848	1745	0	0	TT	26.1633	87	0	2690	0	KEEP
10	6000259	ATTxATA	T	C	HCC5079CL	HCC5079BL	DBSNP	COVERED	0.999762	1	0.999763	263	5	0	164.175	0.385246	0.02	4.48109	75	47	2206	1770	0	0	TT	10.1991	34	0	1044	0	KEEP
12	11214234	CATxCTG	G	T	HCC5079CL	HCC5079BL	NOVEL	COVERED	1	1	1	403	9	0	163.31	0.314433	0.02	7.61102	133	61	4957	1867	0	0	GG	26.7141	89	0	3209	0	KEEP
5	135508303	ATCxTAA	G	T	HCC5012CL	HCC5012BL	NOVEL	COVERED	0.973963	0.973965	0.999997	121	0	0	163.049	0.923077	0.02	1.91508	4	48	130	1463	0	0	GG	8.72964	31	1	995	5	KEEP
10	63525751	ATAxAAA	G	C	HCC5076T	HCC5076BL	NOVEL	COVERED	0.999218	0.999218	1	219	2	0	162.826	0.578947	0.02	1.99487	32	44	1202	1643	0	0	GG	17.8427	62	1	2310	7	KEEP
11	55136345	AACxTTG	T	A	HCC5079CL	HCC5079BL	DBSNP+COSMIC	COVERED	1	1	1	301	12	0	162.598	0.459016	0.02	3.07656	66	56	1998	1725	0	0	TT	27.0594	90	0	2733	0	KEEP
17	72358730	ACCxCTG	A	T	HCC5032CL	HCC5032BL	NOVEL	COVERED	0.998696	0.998696	1	187	0	0	162.455	0.64	0.02	1.72348	27	48	722	1608	0	0	AA	17.5784	64	1	1516	11	KEEP
14	106539394	GAGxACA	A	G	HCC5024CL	HCC5024BL	DBSNP	COVERED	0.941734	0.941741	0.999992	112	0	0	162.293	0.952381	0.02	-0.403255	2	40	64	1467	0	0	AA	12.0237	40	0	1255	0	KEEP
2	179433421	TCTxGGC	T	A	HCC5079CL	HCC5079BL	NOVEL	COVERED	1	1	1	346	9	0	162.28	0.358025	0.02	5.46838	104	58	3148	1805	0	0	TT	21.3108	71	0	2103	0	KEEP
3	13427763	GAGxCAA	C	G	HCC5032CL	HCC5032BL	NOVEL	COVERED	1	1	1	361	1	0	162.27	0.384	0.02	4.03732	77	48	2755	1755	0	0	CC	29.1887	97	0	3506	0	KEEP
12	6707205	GTGxCTC	G	A	HCC5012T	HCC5012BL	NOVEL	COVERED	1	1	1	409	1	0	162.25	0.461538	0.02	3.23609	70	60	2338	1728	0	0	GG	39.1141	130	0	4548	0	KEEP
11	58674833	CTGxAAT	G	C	HCC5012T	HCC5012BL	NOVEL	COVERED	0.999998	0.999998	1	374	1	0	161.817	0.410714	0.02	4.54908	66	46	2376	1728	0	0	GG	36.4031	121	0	4269	0	KEEP
11	28112221	TGTxCTG	C	T	HCC5076CL	HCC5076BL	NOVEL	COVERED	0.97082	0.97082	1	240	11	0	161.361	1	0.02	1.73432	0	48	0	1386	0	0	CC	30.6759	102	0	3686	0	KEEP
17	16351442	TGCxAAC	A	G	HCC5044CL	HCC5044BL	NOVEL	COVERED	0.999835	0.999835	1	258	7	0	161.079	0.54023	0.02	1.79888	40	47	1214	1647	0	0	AA	24.6603	82	0	2562	0	KEEP
13	99853648	TGAxCTC	C	G	HCC5032CL	HCC5032BL	DBSNP	COVERED	0.976865	0.976865	1	258	1	0	160.908	0.857143	0.02	2.20605	7	42	249	1496	0	0	CC	46.2887	154	0	5566	0	KEEP
17	9631791	GGCxATG	C	T	HCC5048CL	HCC5048T	NOVEL	COVERED	0.999559	0.999559	1	258	1	0	160.888	0.701299	0.02	1.36432	23	54	835	1557	0	0	CC	26.7765	89	0	3063	0	KEEP
8	124705962	GATxTTT	C	G	HCC5023T	HCC5023BL	NOVEL	COVERED	0.999487	0.999487	1	259	10	0	160.731	0.5375	0.02	2.05948	37	43	1391	1642	0	0	CC	23.7792	79	0	2997	0	KEEP
17	38244521	CCTxCTG	C	G	HCC5044CL	HCC5044BL	NOVEL	COVERED	1	1	1	608	18	0	160.635	0.18662	0.02	10.8859	231	53	8582	1947	0	0	CC	29.7324	99	0	3574	0	KEEP
3	27355778	AAAxGAA	G	A	HCC5022CL	HCC5022BL	NOVEL	COVERED	0.999999	0.999999	1	346	2	0	160.163	0.448276	0.02	3.81621	64	52	2261	1700	0	0	GG	29.7834	99	0	3500	0	KEEP
2	44051991	AAAxAAC	A	C	HCC5076T	HCC5076BL	NOVEL	COVERED	1	1	1	444	14	0	160.152	0.289157	0.02	6.56378	118	48	3673	1806	0	1	AA	29.4762	98	0	3055	0	KEEP
2	60987388	TGAxACC	A	C	HCC5022CL	HCC5022BL	NOVEL	COVERED	0.999622	0.999622	1	231	1	0	159.706	0.536585	0.02	1.94282	38	44	1215	1633	0	0	AA	18.6505	62	0	2023	0	KEEP
9	35751339	TGGxAAG	G	A	HCC5012X	HCC5012BL	NOVEL	COVERED	0.999999	0.999999	1	304	1	0	159.569	0.452991	0.02	3.48255	64	53	2170	1693	0	0	GG	29.7944	99	0	3544	0	KEEP
2	73900051	GCCxTGG	G	A	HCC5019CL	HCC5019BL	NOVEL	COVERED	0.999999	0.999999	1	362	0	0	159.543	0.495575	0.02	3.33603	57	56	1949	1669	0	0	GG	34.5723	115	0	3818	0	KEEP
9	129739962	TCTxTTT	C	A	HCC5044CL	HCC5044BL	NOVEL	COVERED	0.963774	0.963774	1	182	6	0	159.236	1	0.02	1.64379	0	49	0	1360	0	0	CC	19.4705	67	1	2525	6	KEEP
6	26240833	TAAxGTG	G	C	HCC5012T	HCC5012BL	NOVEL	COVERED	0.990964	0.990964	1	256	0	0	159.148	0.725806	0.02	1.94435	17	45	599	1535	0	0	GG	34.6069	115	0	4092	0	KEEP
MT	14050	ATCxCCA	T	C	HCC5044CL	HCC5044BL	NOVEL	COVERED	1	1	1	536	212	0	159.089	0.182692	0.02	12.6383	255	57	7401	1962	0	1	TT	31.5373	105	0	3106	0	KEEP
16	57787506	AGCxTGC	C	T	HCC5032T	HCC5032BL	NOVEL	COVERED	1	1	1	448	1	0	159.084	0.472868	0.02	3.81312	68	61	2592	1690	0	0	CC	50.2526	167	0	6235	0	KEEP
11	123448136	TCTxGCT	C	T	HCC5024CL	HCC5024BL	DBSNP	COVERED	0.97082	0.97082	1	251	0	0	159.056	0.92	0.02	1.93274	4	46	142	1432	0	0	CC	34.0014	113	0	3825	0	KEEP
16	71984073	TTTxTGA	T	C	HCC5079CL	HCC5079BL	NOVEL	COVERED	0.999726	0.999726	1	333	12	0	158.96	0.518072	0.02	1.9246	40	43	1260	1634	0	0	TT	38.7819	129	0	3990	0	KEEP
17	8167450	CATxTGT	T	G	HCC5012CL	HCC5012BL	NOVEL	COVERED	0.899314	0.899314	1	125	0	0	158.721	1	0.02	-0.359637	0	38	0	1406	0	0	TT	15.9433	53	0	1737	0	KEEP
17	8424542	ATAxGCG	T	G	HCC5032T	HCC5032BL	NOVEL	COVERED	0.999919	0.999919	1	319	5	0	158.569	0.48913	0.02	1.86355	47	45	1449	1648	0	0	TT	35.4365	118	0	3640	0	KEEP
17	8167450	CATxTGT	T	G	HCC5012X	HCC5012BL	NOVEL	COVERED	0.909069	0.909069	1	126	0	0	158.563	1	0.02	-0.377124	0	40	0	1395	0	0	TT	15.9433	53	0	1737	0	KEEP
19	11559842	CTCxTGG	C	A	HCC5024CL	HCC5024BL	NOVEL	COVERED	1	1	1	399	2	0	158.343	0.475	0.02	3.43143	63	57	2298	1674	0	0	CC	41.8329	139	0	5056	0	KEEP
22	32000255	TCAxACC	G	T	HCC5050CL	HCC5050BL	NOVEL	COVERED	0.998696	0.998696	1	231	0	0	158.019	0.785714	0.02	1.44291	15	55	537	1478	0	1	GG	21.0593	70	0	2398	0	KEEP
17	71746802	TCCxCTT	C	G	HCC5023T	HCC5023BL	NOVEL	COVERED	0.999835	0.999835	1	250	11	0	157.991	0.559524	0.02	1.59905	37	47	1372	1606	0	0	CC	22.2691	74	0	2669	0	KEEP
9	134026170	ATAxTTT	C	G	HCC5044CL	HCC5044BL	NOVEL	COVERED	1	1	1	401	17	0	157.902	0.263158	0.02	6.30973	140	50	5244	1816	0	0	CC	15.6495	52	0	1953	0	KEEP
9	72131555	CCGxCGT	C	G	HCC5012T	HCC5012BL	NOVEL	COVERED	0.999997	0.999997	1	323	2	0	157.612	0.427273	0.02	3.97643	63	47	2298	1678	0	0	CC	32.1048	107	0	3649	0	KEEP
9	35733062	ATTxTCA	C	G	HCC5012X	HCC5012BL	NOVEL	COVERED	1	1	1	395	2	0	157.516	0.4	0.02	3.83075	75	50	2700	1702	0	0	CC	39.4225	131	0	4756	0	KEEP
20	35696451	TAAxAAA	A	G	HCC5012CL	HCC5012BL	NOVEL	COVERED	0.999994	0.999994	1	294	1	0	157.316	0.416667	0.02	4.40201	63	45	2086	1677	0	0	AA	18.6379	62	0	1959	0	KEEP
8	22006236	CATxCTG	T	A	HCC5076CL	HCC5076BL	NOVEL	COVERED	0.954491	0.954491	1	217	3	0	157.241	1	0.02	-0.428579	0	47	0	1350	0	0	TT	29.7526	99	0	3107	0	KEEP
17	62579683	AGTxATA	G	T	HCC5076CL	HCC5076BL	NOVEL	COVERED	0.959859	0.959859	1	186	3	0	157.142	0.958333	0.02	-0.438009	2	46	78	1389	0	0	GG	21.0651	70	0	2645	0	KEEP
17	62579683	AGTxATA	G	T	HCC5076CL	HCC5076T	NOVEL	COVERED	0.959859	0.959859	1	171	2	0	157.142	0.958333	0.02	-0.438009	2	46	78	1389	0	0	GG	18.0583	60	0	2246	0	KEEP
8	81399897	AAGxGTG	C	T	HCC5076CL	HCC5076BL	NOVEL	COVERED	0.999995	0.999995	1	339	3	0	157.095	0.486486	0.02	3.38874	57	54	1979	1648	0	0	CC	32.4674	108	0	3716	0	KEEP
8	81399897	AAGxGTG	C	T	HCC5076CL	HCC5076T	NOVEL	COVERED	0.999995	0.999995	1	368	2	0	157.095	0.486486	0.02	3.38874	57	54	1979	1648	0	0	CC	35.4584	118	0	4086	0	KEEP
19	55944603	CCAxCGT	G	C	HCC5050T	HCC5050BL	NOVEL	COVERED	1	1	1	300	3	0	156.98	0.398374	0.02	3.95498	74	49	2477	1695	0	0	GG	22.8689	76	0	2554	0	KEEP
3	49946579	GGCxCCT	G	A	HCC5050CL	HCC5050BL	DBSNP	COVERED	0.979526	0.979526	1	198	1	0	156.881	0.979592	0.02	1.80871	1	48	34	1364	0	0	GG	24.8925	83	0	2540	0	KEEP
17	71746802	TCCxCTT	C	G	HCC5023CL	HCC5023BL	NOVEL	COVERED	0.999218	0.999218	1	238	7	0	156.478	0.648649	0.02	1.58799	26	48	932	1545	0	0	CC	22.2691	74	0	2669	0	KEEP
20	61048683	GATxCTC	C	A	HCC5076CL	HCC5076BL	NOVEL	COVERED	0.999487	0.999487	1	196	4	0	156.443	0.609756	0.02	1.66197	32	50	1133	1564	0	0	CC	26.4776	88	0	3171	0	KEEP
1	38188622	CTTxAGG	C	T	HCC5044CL	HCC5044BL	NOVEL	COVERED	0.979526	0.979526	1	218	5	0	156.238	1	0.02	1.99833	0	43	0	1358	0	0	CC	27.9694	93	0	3352	0	KEEP
X	153038167	GAGxAAG	G	A	HCC5019CL	HCC5019BL	NOVEL	COVERED	0.97082	0.97082	1	187	0	0	156.162	0.979592	0.02	2.12382	1	48	38	1355	0	0	GG	24.3599	81	0	2753	0	KEEP
2	168104078	CAGxAGA	G	A	HCC5012T	HCC5012BL	DBSNP	COVERED	0.996233	0.996233	1	259	0	0	156.045	0.765625	0.02	1.78411	15	49	547	1479	0	0	GG	30.7013	102	0	3695	0	KEEP
3	121341293	GCTxGAG	G	A	HCC5032T	HCC5032BL	NOVEL	COVERED	1	1	1	513	2	0	155.89	0.304348	0.02	6.07202	128	56	4745	1783	0	0	GG	47.8427	159	0	5913	0	KEEP
16	53269130	ATAxATC	G	A	HCC5023T	HCC5023BL	NOVEL	COVERED	1	1	1	369	6	0	155.795	0.429752	0.02	3.46412	69	52	2641	1669	0	0	GG	30.3919	101	0	3823	0	KEEP
10	117185773	GAAxATC	A	T	HCC5012CL	HCC5012BL	NOVEL	COVERED	0.967425	0.967425	1	168	0	0	155.531	0.978261	0.02	1.73368	1	45	35	1362	0	0	AA	14.5452	56	2	1761	20	KEEP
2	207414787	TCAxTAT	C	T	HCC5050T	HCC5050BL	NOVEL	COVERED	1	1	1	430	1	0	155.356	0.38961	0.02	4.87774	94	60	3269	1715	0	0	CC	33.1038	110	0	3810	0	KEEP
1	53925108	GTTxCGA	A	G	HCC5032T	HCC5032BL	NOVEL	COVERED	0.999907	0.999907	1	209	2	0	155.112	0.456522	0.02	2.06328	50	42	1448	1626	0	0	AA	17.729	59	0	1755	0	KEEP
1	94511403	GTGxGTT	G	C	HCC5076CL	HCC5076BL	NOVEL	COVERED	0.999317	0.999317	1	252	3	0	154.633	0.589744	0.02	1.77816	32	46	1071	1556	0	0	GG	21.9446	73	0	2549	0	KEEP
1	27177015	CCTxTGA	C	T	HCC5048X	HCC5048T	NOVEL	COVERED	0.954491	0.954491	1	159	0	0	154.465	1	0.02	-0.42835	0	46	0	1326	0	0	CC	15.8738	60	1	2114	20	KEEP
14	106539163	GGTxATG	C	A	HCC5024T	HCC5024BL	DBSNP	COVERED	0.959859	0.959859	1	154	0	0	154.323	0.959184	0.02	-0.437454	2	47	80	1357	0	0	CC	11.6741	50	1	1883	32	KEEP
10	73045132	CCTxGAC	G	C	HCC5044CL	HCC5044BL	NOVEL	COVERED	0.999998	0.999998	1	407	8	0	154.294	0.423423	0.02	4.15882	64	47	2271	1647	0	0	GG	41.4995	138	0	4912	0	KEEP
1	107600172	AGCxGCT	T	C	HCC5076CL	HCC5076BL	NOVEL	COVERED	0.999994	0.999994	1	317	4	0	154.096	0.436364	0.02	3.80401	62	48	2005	1639	0	0	TT	29.984	100	0	3057	0	KEEP
1	107600172	AGCxGCT	T	C	HCC5076CL	HCC5076T	NOVEL	COVERED	0.999994	0.999994	1	374	5	0	154.096	0.436364	0.02	3.80401	62	48	2005	1639	0	0	TT	40.511	135	0	4147	0	KEEP
4	25507866	CACxTGC	G	A	HCC5022CL	HCC5022BL	NOVEL	COVERED	0.999622	0.999622	1	208	0	0	154.013	0.621951	0.02	1.4536	31	51	1056	1534	0	0	GG	16.2441	54	0	1801	0	KEEP
1	107961323	AATxCTA	C	A	HCC5079CL	HCC5079BL	NOVEL	COVERED	0.934492	0.934492	1	145	5	0	153.997	0.954545	0.02	-0.394199	2	42	74	1375	0	0	CC	19.5505	65	0	2342	0	KEEP
19	57050564	GCGxGGA	A	T	HCC5030CL	HCC5030BL	NOVEL	COVERED	0.967425	0.967425	1	186	2	0	153.926	0.978723	0.02	1.83446	1	46	35	1343	0	0	AA	18.2158	63	1	1779	6	KEEP
10	3147192	CTCxGCT	G	A	HCC5079CL	HCC5079BL	DBSNP	COVERED	0.999912	1	0.999912	331	6	0	153.784	0.379085	0.02	5.39506	95	58	3199	1703	0	0	GG	11.1077	37	0	1224	0	KEEP
12	91502568	CACxATT	C	T	HCC5076CL	HCC5076BL	NOVEL	COVERED	0.92664	0.92664	1	250	11	0	153.738	1	0.02	-0.394632	0	41	0	1342	0	0	CC	34.0115	113	0	4266	0	KEEP
19	52250136	GGAxAAA	C	A	HCC5076T	HCC5076BL	NOVEL	COVERED	1	1	1	378	14	0	153.712	0.406015	0.02	3.16032	79	54	2959	1670	0	0	CC	30.6956	102	0	3775	0	KEEP
9	72131555	CCGxCGT	C	G	HCC5012CL	HCC5012BL	NOVEL	COVERED	0.999997	0.999997	1	330	3	0	153.402	0.443396	0.02	3.95902	59	47	2113	1626	0	0	CC	32.1048	107	0	3649	0	KEEP
MT	5728	ATCxACT	T	C	HCC5024CL	HCC5024BL	DBSNP	COVERED	0.97082	0.97082	1	161	0	0	153.266	0.803922	0.02	2.32294	10	41	303	1447	0	0	TT	21.3324	71	0	2081	0	KEEP
3	148577662	TCAxCTT	C	A	HCC5012X	HCC5012BL	NOVEL	COVERED	1	1	1	416	2	0	153.172	0.351351	0.02	4.55637	120	65	4022	1743	0	0	CC	27.8956	95	1	3221	5	KEEP
3	38080754	TAGxGTC	C	G	HCC5022CL	HCC5022BL	NOVEL	COVERED	0.999998	0.999998	1	282	0	0	152.189	0.415929	0.02	4.25072	66	47	2213	1631	0	0	CC	24.01	80	0	2680	0	KEEP
3	38080754	TAGxGTC	C	G	HCC5022CL	HCC5022T	NOVEL	COVERED	0.999998	0.999998	1	292	0	0	152.189	0.415929	0.02	4.25072	66	47	2213	1631	0	0	CC	25.561	85	0	2915	0	KEEP
20	2796455	AATxTAC	A	G	HCC5012T	HCC5012BL	NOVEL	COVERED	0.999996	0.999996	1	327	0	0	152.116	0.416667	0.02	4.39353	63	45	1976	1625	0	0	AA	28.248	94	0	2825	0	KEEP
1	160136679	CTGxGTG	G	T	HCC5012X	HCC5012BL	NOVEL	COVERED	0.999999	0.999999	1	302	0	0	151.646	0.477876	0.02	3.3274	59	54	2024	1599	0	0	GG	24.0828	87	2	2971	18	KEEP
11	4703567	GCAxATG	G	C	HCC5023CL	HCC5023BL	NOVEL	COVERED	1	1	1	355	9	0	151.638	0.345588	0.02	4.10383	89	47	3246	1673	0	0	GG	33.3969	111	0	4166	0	KEEP
2	168104186	CAAxTAA	C	T	HCC5023T	HCC5023BL	NOVEL	COVERED	0.998696	0.998696	1	251	11	0	151.403	0.653333	0.02	1.62271	26	49	968	1491	0	0	CC	29.1873	97	0	3535	0	KEEP
1	151584759	GGGxTCC	C	T	HCC5044CL	HCC5044BL	NOVEL	COVERED	0.999992	0.999992	1	259	11	0	150.946	0.585106	0.02	3.2363	39	55	1347	1527	0	0	CC	22.8677	76	0	2691	0	KEEP
11	64978215	GGGxCCA	G	T	HCC5022CL	HCC5022BL	NOVEL	COVERED	0.999559	0.999559	1	222	1	0	150.932	0.628205	0.02	1.65414	29	49	959	1499	0	0	GG	20.7641	69	0	2446	0	KEEP
14	58813130	AGGxACT	T	C	HCC5019CL	HCC5019BL	NOVEL	COVERED	0.998993	0.998993	1	254	2	0	150.692	0.539474	0.02	2.10341	35	41	1140	1539	0	0	TT	26.4535	88	0	2737	0	KEEP
10	13838604	GAGxCAA	A	G	HCC5079CL	HCC5079BL	DBSNP	COVERED	0.885579	0.888875	0.996292	111	3	0	149.914	1	0.02	-0.349656	0	40	0	1310	0	0	AA	7.82409	26	0	830	0	KEEP
13	22077075	GCTxACA	G	T	HCC5024T	HCC5024BL	NOVEL	COVERED	0.999978	0.999978	1	305	2	0	149.792	0.484848	0.02	4.07327	51	48	1964	1567	0	0	GG	24.9234	88	1	3308	14	KEEP
16	31435424	AGAxATT	C	T	HCC5032CL	HCC5032BL	NOVEL	COVERED	0.999968	0.999968	1	309	1	0	149.782	0.618557	0.02	3.70289	37	60	1417	1494	0	0	CC	33.3929	111	0	4180	0	KEEP
1	220369594	CCTxTAA	C	G	HCC5032T	HCC5032BL	NOVEL	COVERED	0.865745	0.865745	1	175	1	0	149.704	0.972222	0.02	-0.341541	1	35	17	1349	0	0	CC	26.4878	88	0	3304	0	KEEP
11	78433940	CTCxCCA	C	G	HCC5012T	HCC5012BL	NOVEL	COVERED	0.999768	0.999768	1	265	1	0	149.656	0.53012	0.02	1.71653	39	44	1416	1536	0	0	CC	27.3822	91	0	3232	0	KEEP
19	56103984	GAAxGGC	C	T	HCC5075CL	HCC5075BL	NOVEL	COVERED	0.999994	0.999994	1	453	11	0	149.576	0.476636	0.02	3.6058	56	51	1972	1574	0	0	CC	50.2535	167	0	5948	0	KEEP
1	150259032	CAGxTAC	G	C	HCC5036T	HCC5036BL	NOVEL	COVERED	1	1	1	563	2	0	149.521	0.275862	0.02	6.12588	126	48	4080	1711	0	0	GG	56.2916	189	1	6754	5	KEEP
9	104324669	TTTxGTG	G	C	HCC5012X	HCC5012BL	NOVEL	COVERED	0.996724	0.996724	1	177	1	0	149.255	0.666667	0.02	1.87493	22	44	743	1465	0	0	GG	15.9501	53	0	1891	0	KEEP
2	89185056	GAAxTGA	C	G	HCC5023T	HCC5023BL	DBSNP	COVERED	0.999553	0.999559	0.999994	209	5	0	148.876	0.5	0.02	1.95082	41	41	1518	1540	0	0	CC	13.2384	44	0	1627	0	KEEP
X	154736557	CTCxCCT	A	G	HCC5022CL	HCC5022BL	NOVEL	COVERED	0.99911	0.99911	1	238	0	0	148.757	0.613333	0.02	1.69723	29	46	791	1485	0	0	AA	21.6285	76	1	1931	8	KEEP
9	27949504	TCAxGGA	C	T	HCC5048CL	HCC5048T	DBSNP	COVERED	0.999678	0.999678	1	359	2	0	148.696	0.604938	0.02	1.3374	32	49	1022	1489	0	0	CC	46.0977	154	0	4717	0	KEEP
10	11912431	CCCxGTT	C	T	HCC5079CL	HCC5079BL	DBSNP	COVERED	0.888546	0.888875	0.99963	121	2	0	148.519	1	0.02	-0.359436	0	41	0	1290	0	0	CC	8.72757	29	0	981	0	KEEP
5	118792047	AAGxGGA	A	T	HCC5030CL	HCC5030BL	NOVEL	COVERED	0.948402	0.948402	1	203	7	0	148.443	1	0.02	-0.418858	0	46	0	1268	0	0	AA	27.0676	90	0	2916	0	KEEP
19	58152226	GCAxTTG	C	G	HCC5012T	HCC5012BL	NOVEL	COVERED	0.99994	0.99994	1	281	0	0	148.394	0.456522	0.02	1.83685	50	42	1876	1559	0	0	CC	26.1822	87	0	3153	0	KEEP
1	237037162	TTGxGCA	G	A	HCC5024CL	HCC5024BL	NOVEL	COVERED	0.997163	0.997163	1	183	1	0	148.012	0.628571	0.02	1.76592	26	44	913	1471	0	0	GG	16.245	54	0	1859	0	KEEP
2	44051991	AAAxAAC	A	C	HCC5076CL	HCC5076BL	NOVEL	COVERED	1	1	1	457	13	0	147.756	0.239362	0.02	6.48861	143	45	4421	1712	0	0	AA	29.4762	98	0	3055	0	KEEP
19	7566214	CGCxCAC	C	T	HCC5036CL	HCC5036BL	NOVEL	COVERED	1	1	1	488	3	0	147.753	0.45	0.02	3.09436	77	63	2572	1598	0	0	CC	51.4484	171	0	6195	0	KEEP
2	44586733	TTTxTTC	A	G	HCC5076CL	HCC5076BL	NOVEL	COVERED	1	1	1	320	4	0	147.696	0.297297	0.02	7.13021	104	44	3034	1658	1	0	AA	18.6497	62	0	1917	0	KEEP
2	44586733	TTTxTTC	A	G	HCC5076CL	HCC5076T	NOVEL	COVERED	1	1	1	379	6	0	147.696	0.297297	0.02	7.13021	104	44	3034	1658	1	0	AA	31.5594	105	0	3014	0	KEEP
15	42985821	ACTxCTG	G	A	HCC5022CL	HCC5022BL	NOVEL	COVERED	0.996233	0.996233	1	228	0	0	147.651	0.753846	0.02	1.68477	16	49	602	1401	0	0	GG	28.5467	95	0	3420	0	KEEP
18	10759814	TGCxTCT	G	A	HCC5023CL	HCC5023BL	NOVEL	COVERED	0.999997	0.999997	1	337	7	0	147.28	0.468468	0.02	3.17338	59	52	2012	1558	0	0	GG	31.8789	106	0	3561	0	KEEP
X	150912072	CCAxCAT	C	A	HCC5036T	HCC5036BL	NOVEL	COVERED	0.999995	0.999995	1	344	4	0	147.26	0.518519	0.02	3.3085	52	56	1762	1531	0	0	CC	40.2941	134	0	4900	0	KEEP
18	10759814	TGCxTCT	G	A	HCC5023X	HCC5023BL	NOVEL	COVERED	0.999997	0.999997	1	336	5	0	147.05	0.472727	0.02	3.18162	58	52	1805	1553	0	0	GG	31.8789	106	0	3561	0	KEEP
1	225394789	AGAxGGA	C	T	HCC5079CL	HCC5079BL	DBSNP	COVERED	0.999948	0.999948	1	305	6	0	146.847	0.537634	0.02	1.23954	43	50	1490	1509	0	0	CC	31.8426	106	0	3577	0	KEEP
12	49938044	CAGxGCC	C	G	HCC5012CL	HCC5012BL	DBSNP	COVERED	0.987943	0.987943	1	154	0	0	146.703	0.689655	0.02	1.96208	18	40	574	1432	0	0	CC	14.7374	49	0	1639	0	KEEP
11	121059823	ATTxCAC	A	C	HCC5019CL	HCC5019BL	NOVEL	COVERED	0.999768	0.999768	1	284	0	0	146.326	0.493976	0.02	2.02569	42	41	1305	1517	0	0	AA	24.0705	93	1	2843	37	KEEP
11	121059823	ATTxCAC	A	C	HCC5019CL	HCC5019T	NOVEL	COVERED	0.999768	0.999768	1	316	0	0	146.326	0.493976	0.02	2.02569	42	41	1305	1517	0	0	AA	34.229	114	0	3412	0	KEEP
1	160264390	TAAxGAA	G	A	HCC5024T	HCC5024BL	NOVEL	COVERED	1	1	1	320	1	0	146.314	0.396694	0.02	4.07136	73	48	2648	1587	0	0	GG	27.9817	93	0	3315	0	KEEP
10	75053067	TCTxCTT	G	C	HCC5012CL	HCC5012BL	NOVEL	COVERED	0.999619	0.999622	0.999997	171	0	0	145.956	0.5	0.02	1.84249	42	42	1515	1512	0	0	GG	9.02983	30	0	1127	0	KEEP
9	127218887	ATGxAGC	C	A	HCC5032CL	HCC5032BL	NOVEL	COVERED	0.954491	0.954491	1	188	0	0	145.574	0.913043	0.02	-0.429425	4	42	141	1315	0	0	CC	22.8361	76	0	2901	0	KEEP
19	57640383	TCTxATG	G	T	HCC5076T	HCC5076BL	NOVEL	COVERED	0.999987	0.999987	1	309	11	0	145.536	0.470588	0.02	3.45845	54	48	2060	1533	0	0	GG	27.6788	92	0	3462	0	KEEP
1	90179745	TGCxGGA	G	A	HCC5075CL	HCC5075BL	COSMIC	COVERED	0.999678	0.999678	1	270	6	0	145.368	0.567901	0.02	1.74402	35	46	1180	1475	0	0	GG	27.6759	92	0	3066	0	KEEP
16	90072697	ATCxTGT	G	A	HCC5012X	HCC5012BL	NOVEL	COVERED	0.959859	0.959859	1	170	2	0	145.002	0.958333	0.02	-0.436666	2	46	60	1268	0	0	GG	16.5501	55	0	1854	0	KEEP
MT	2436	CAGxCAT	G	A	HCC5032CL	HCC5032BL	NOVEL	COVERED	0.963774	0.963774	1	176	4	0	144.991	0.979592	0.02	1.74424	1	48	32	1245	0	0	GG	23.7557	79	0	2758	0	KEEP
2	222298921	TAAxGAT	C	G	HCC5011CL	HCC5011T	NOVEL	COVERED	0.865745	0.865745	1	162	8	0	144.957	1	0.02	-0.342045	0	36	0	1278	0	0	CC	18.5843	62	0	2012	0	KEEP
X	19425277	CATxGCA	T	C	HCC5012T	HCC5012BL	NOVEL	COVERED	0.986153	0.986153	1	207	0	0	144.789	0.719298	0.02	2.18853	16	41	431	1399	0	0	TT	24.364	81	0	2560	0	KEEP
1	71531337	AGCxAGT	T	C	HCC5076T	HCC5076BL	NOVEL	COVERED	0.999919	0.999919	1	298	7	0	144.704	0.445652	0.02	1.85439	51	41	1757	1526	0	0	TT	27.0822	90	0	3066	0	KEEP
10	97626036	ACCxATG	T	C	HCC5019T	HCC5019BL	NOVEL	COVERED	0.999991	0.999991	1	428	0	0	144.61	0.42	0.02	4.42856	58	42	1711	1541	0	0	TT	41.5992	152	1	4450	38	KEEP
14	106376354	AGCxCAA	A	G	HCC5022T	HCC5022BL	DBSNP	COVERED	0.995681	0.995687	0.999994	169	0	0	144.559	0.61194	0.02	1.99188	26	41	818	1444	0	0	AA	9.3281	43	1	1259	34	KEEP
8	95894325	TCAxATA	G	C	HCC5048CL	HCC5048T	NOVEL	COVERED	1	1	1	362	3	0	144.404	0.381356	0.02	4.07069	73	45	2601	1570	0	0	GG	30.9966	103	0	3618	0	KEEP
12	113596774	GGGxAGA	C	G	HCC5032T	HCC5032BL	NOVEL	COVERED	0.999981	0.999981	1	275	2	0	144.342	0.405941	0.02	4.46363	60	41	2288	1544	0	0	CC	27.9914	93	0	3558	0	KEEP
19	52250136	GGAxAAA	C	A	HCC5076CL	HCC5076BL	NOVEL	COVERED	0.999981	0.999981	1	311	7	0	144.236	0.485149	0.02	3.66665	52	49	1924	1513	0	0	CC	30.6956	102	0	3775	0	KEEP
11	47493990	TTAxGTG	T	C	HCC5044CL	HCC5044BL	DBSNP	COVERED	0.865742	0.865745	0.999997	130	4	0	144.22	1	0.02	-0.341858	0	38	0	1261	0	1	TT	13.5289	45	0	1314	0	KEEP
8	17743052	GAAxACC	C	T	HCC5012CL	HCC5012BL	DBSNP	COVERED	0.987943	0.987943	1	181	0	0	144.1	0.77193	0.02	1.67286	13	44	434	1363	0	0	CC	17.1552	57	0	2053	0	KEEP
9	95610444	TATxACC	C	G	HCC5012T	HCC5012BL	NOVEL	COVERED	0.999997	0.999997	1	289	1	0	144.012	0.392523	0.02	4.4668	65	42	2455	1551	0	0	CC	28.8833	96	0	3527	0	KEEP
7	36447506	AGGxAGA	G	C	HCC5006CL	HCC5006T	NOVEL	COVERED	1	1	1	377	7	0	143.815	0.333333	0.02	4.39998	84	42	3008	1586	0	0	GG	30.0806	100	0	3627	0	KEEP
5	140741628	CCTxCTG	G	T	HCC5079CL	HCC5079BL	NOVEL	COVERED	1	1	1	434	6	0	143.8	0.283505	0.02	5.03104	139	55	5340	1678	0	0	GG	29.4843	98	0	3733	0	KEEP
1	46500758	CCTxCTC	G	A	HCC5076T	HCC5076BL	NOVEL	COVERED	1	1	1	354	10	0	143.582	0.448819	0.02	3.02463	70	57	2642	1545	0	0	GG	30.0991	100	0	3757	0	KEEP
7	1538884	ACGxAGC	C	T	HCC5011CL	HCC5011T	NOVEL	COVERED	0.999996	0.999996	1	354	0	0	143.519	0.495238	0.02	3.67969	53	52	1859	1504	0	0	CC	32.389	108	0	3905	0	KEEP
2	89197190	ATCxCAC	C	T	HCC5023T	HCC5023BL	DBSNP	COVERED	0.999754	0.999948	0.999806	198	7	0	143.461	0.484211	0.02	1.53769	49	46	1789	1501	0	0	CC	10.2193	34	0	1198	0	KEEP
9	35751339	TGGxAAG	G	A	HCC5012CL	HCC5012BL	NOVEL	COVERED	0.999948	0.999948	1	275	0	0	143.249	0.46875	0.02	1.53811	51	45	1815	1506	0	0	GG	29.7944	99	0	3544	0	KEEP
5	130766819	CAAxGGG	T	C	HCC5023X	HCC5023BL	NOVEL	COVERED	0.99994	0.99994	1	318	11	0	142.867	0.516484	0.02	1.43859	44	47	1326	1478	0	0	TT	35.7765	119	0	3627	0	KEEP
12	56346717	CAGxTGA	G	T	HCC5076T	HCC5076BL	NOVEL	COVERED	1	1	1	377	13	0	142.7	0.403101	0.02	3.02311	77	52	2749	1557	0	0	GG	31.2903	104	0	3750	0	KEEP
11	18723301	CTTxATG	C	G	HCC5023T	HCC5023BL	NOVEL	COVERED	0.999559	0.999559	1	268	4	0	142.638	0.4875	0.02	2.05127	41	39	1550	1481	0	0	CC	25.8665	86	0	3246	0	KEEP
X	86086991	CACxAAA	T	C	HCC5019CL	HCC5019BL	NOVEL	COVERED	0.818465	0.818465	1	167	1	0	142.567	1	0.02	-0.306866	0	35	0	1259	0	0	TT	21.0464	70	0	2258	0	KEEP
3	67275930	TCAxCTA	A	G	HCC5012X	HCC5012BL	NOVEL	COVERED	0.99911	0.99911	1	207	0	0	142.455	0.554054	0.02	1.80555	33	41	978	1449	0	0	AA	14.9694	50	0	1442	0	KEEP
8	12947990	GAAxATG	C	T	HCC5012CL	HCC5012BL	NOVEL	COVERED	0.992094	0.992094	1	168	0	0	142.335	0.770492	0.02	1.63832	14	47	529	1343	0	0	CC	16.8547	56	0	2081	0	KEEP
8	101245571	TTAxCTG	G	T	HCC5012X	HCC5012BL	NOVEL	COVERED	0.99993	0.99993	1	190	2	0	142.279	0.5	0.02	1.45608	45	45	1561	1479	0	0	GG	13.7913	46	0	1607	0	KEEP
20	39987268	TACxGGG	C	T	HCC5024T	HCC5024BL	NOVEL	COVERED	1	1	1	347	1	0	142.237	0.339744	0.02	6.32666	103	53	3498	1604	0	0	CC	27.6849	96	1	3066	10	KEEP
3	124438000	TTGxATG	G	A	HCC5030CL	HCC5030BL	NOVEL	COVERED	0.999998	0.999998	1	311	10	0	142.036	0.445455	0.02	3.36169	61	49	2261	1515	0	0	GG	28.5951	95	0	3557	0	KEEP
11	1858580	CCCxCTG	C	A	HCC5012T	HCC5012BL	COSMIC	COVERED	0.997163	0.997163	1	254	0	0	141.881	0.705882	0.02	1.76893	20	48	685	1371	0	0	CC	34.8987	116	0	4134	0	KEEP
16	46509909	CCTxTGA	A	C	HCC5024T	HCC5024BL	NOVEL	COVERED	0.899314	0.899314	1	176	0	0	141.847	0.853659	0.02	-0.368075	6	35	175	1325	0	0	AA	27.0435	90	0	2874	0	KEEP
17	33495313	ATGxAGT	G	C	HCC5012T	HCC5012BL	NOVEL	COVERED	0.941741	0.941741	1	215	0	0	141.713	0.744681	0.02	-0.412278	12	35	420	1366	0	0	GG	26.1755	87	0	3064	0	KEEP
9	95610444	TATxACC	C	G	HCC5012CL	HCC5012BL	NOVEL	COVERED	0.999835	0.999835	1	239	0	0	141.64	0.465909	0.02	1.99822	47	41	1744	1485	0	0	CC	28.8833	96	0	3527	0	KEEP
20	39730005	ATAxTTG	G	T	HCC5076T	HCC5076BL	NOVEL	COVERED	0.999997	0.999997	1	369	8	0	141.492	0.454545	0.02	3.17213	60	50	2244	1506	0	0	GG	30.6976	102	0	3777	0	KEEP
1	201184878	CAGxGCA	C	T	HCC5019CL	HCC5019BL	DBSNP	COVERED	0.999962	0.999962	1	256	2	0	141.491	0.48	0.02	1.41241	52	48	1850	1487	0	0	CC	26.1836	87	0	2956	0	KEEP
15	75702420	TTCxAAC	C	T	HCC5030CL	HCC5030BL	NOVEL	COVERED	0.999895	0.999895	1	330	8	0	141.49	0.538462	0.02	1.47554	42	49	1540	1456	0	0	CC	36.6901	122	0	4506	0	KEEP
22	50898902	TAGxAGG	G	C	HCC5019CL	HCC5019BL	NOVEL	COVERED	0.818465	0.818465	1	180	0	0	141.161	1	0.02	-0.315418	0	34	0	1250	0	0	GG	25.8704	86	0	3047	0	KEEP
12	2602327	TCCxGTC	C	T	HCC5050T	HCC5050BL	DBSNP	COVERED	0.998993	0.998993	1	213	0	0	141.107	0.638889	0.02	1.52364	26	46	820	1397	0	0	CC	24.0343	80	0	2449	0	KEEP
6	33663632	TCCxTCG	C	G	HCC5032CL	HCC5032BL	NOVEL	COVERED	0.999978	0.999978	1	317	1	0	141.101	0.44	0.02	3.87358	56	44	2033	1499	0	0	CC	31.5959	105	0	3841	0	KEEP
9	130495813	GTTxCCT	C	T	HCC5012X	HCC5012BL	NOVEL	COVERED	0.973838	0.973965	0.999869	115	0	0	140.851	0.9	0.02	1.71685	5	45	156	1265	0	0	CC	6.30827	21	0	734	0	KEEP
2	166032881	TGGxGGT	G	T	HCC5079CL	HCC5079BL	NOVEL	COVERED	0.99994	0.99994	1	280	14	0	140.395	0.537634	0.02	1.54009	43	50	1485	1446	0	0	GG	26.5245	93	2	3280	12	KEEP
2	137814463	CGCxCGG	G	A	HCC5019T	HCC5019BL	COSMIC	COVERED	1	1	1	571	2	0	140.323	0.316667	0.02	4.66139	123	57	4088	1620	0	0	GG	61.2293	204	0	6662	0	KEEP
19	55853309	TGGxGCC	G	T	HCC5032T	HCC5032BL	NOVEL	COVERED	1	1	1	415	1	0	140.225	0.331169	0.02	5.74588	103	51	3832	1584	0	0	GG	31.7	113	2	4099	20	KEEP
19	11531584	CACxACC	T	C	HCC5019T	HCC5019BL	NOVEL	COVERED	0.999991	0.999991	1	239	0	0	140.151	0.489362	0.02	4.53888	48	46	1467	1466	0	0	TT	28.84	96	0	3017	0	KEEP
12	6697472	TGTxATT	C	T	HCC5044CL	HCC5044BL	COSMIC	COVERED	0.999559	0.999559	1	268	9	0	139.911	0.566265	0.02	1.7606	36	47	1318	1422	0	0	CC	25.5833	85	0	3241	0	KEEP
9	140728734	GCCxTAC	G	A	HCC5050CL	HCC5050BL	NOVEL	COVERED	1	1	1	299	2	0	139.872	0.479675	0.02	3.15208	64	59	1978	1489	0	0	GG	29.3813	98	0	2849	0	KEEP
1	54694219	CCTxGGC	G	C	HCC5079CL	HCC5079BL	NOVEL	COVERED	1	1	1	358	5	0	139.824	0.330935	0.02	3.94874	93	46	3251	1562	0	0	GG	29.1816	97	0	3518	0	KEEP
13	33692221	AAAxGTC	G	C	HCC5024T	HCC5024BL	NOVEL	COVERED	0.999804	0.999804	1	276	1	0	139.628	0.494118	0.02	1.80787	43	42	1607	1452	0	0	GG	30.3982	101	0	3655	0	KEEP
22	50900692	CCCxAAG	G	A	HCC5032T	HCC5032BL	NOVEL	COVERED	0.999994	0.999994	1	327	0	0	139.159	0.444444	0.02	4.00309	60	48	2203	1485	0	0	GG	34.8982	116	0	4128	0	KEEP
6	132694054	GTGxCCC	C	A	HCC5012T	HCC5012BL	NOVEL	COVERED	0.992926	0.992926	1	251	0	0	139.015	0.75	0.02	1.63023	16	48	543	1319	0	0	CC	32.6509	109	0	3697	0	KEEP
12	91502568	CACxATT	C	T	HCC5076T	HCC5076BL	NOVEL	COVERED	0.918171	0.918171	1	253	9	0	138.733	0.909091	0.02	-0.38583	4	40	151	1255	0	0	CC	34.0115	113	0	4266	0	KEEP
15	101529011	CATxAAG	C	T	HCC5076CL	HCC5076BL	NOVEL	COVERED	1	1	1	768	15	0	138.653	0.176471	0.02	10.4035	252	54	9546	1748	0	0	CC	41.8395	139	0	5296	0	KEEP
22	50898902	TAGxAGG	G	C	HCC5019T	HCC5019BL	NOVEL	COVERED	0.996724	0.996724	1	232	1	0	138.621	0.567164	0.02	2.0737	29	38	1056	1404	0	0	GG	25.8704	86	0	3047	0	KEEP
8	124705962	GATxTTT	C	G	HCC5023X	HCC5023BL	NOVEL	COVERED	0.995084	0.995084	1	231	9	0	138.452	0.634921	0.02	1.80146	23	40	757	1373	0	0	CC	23.7792	79	0	2997	0	KEEP
12	49938044	CAGxGCC	C	G	HCC5012X	HCC5012BL	DBSNP	COVERED	0.999559	0.999559	1	181	1	0	138.088	0.518072	0.02	1.65304	40	43	1240	1425	0	0	CC	14.7374	49	0	1639	0	KEEP
14	23356094	GTCxTGT	G	C	HCC5076CL	HCC5076BL	NOVEL	COVERED	0.999678	0.999678	1	250	1	0	138.062	0.47561	0.02	1.83367	43	39	1560	1441	0	0	GG	23.7785	79	0	2889	0	KEEP
11	120831839	GAGxTGT	A	C	HCC5012X	HCC5012BL	NOVEL	COVERED	0.865743	0.865745	0.999997	93	0	0	137.949	0.971429	0.02	-0.342147	1	34	32	1237	0	0	AA	9.323	31	0	1002	0	KEEP
11	65391116	AAGxTCA	G	A	HCC5036CL	HCC5036BL	NOVEL	COVERED	0.999998	0.999998	1	274	2	0	137.946	0.472727	0.02	3.13849	58	52	1952	1463	0	0	GG	20.7562	69	0	2410	0	KEEP
19	960059	GGCxCCA	A	C	HCC5012X	HCC5012BL	NOVEL	COVERED	0.987943	0.987943	1	233	1	0	137.88	0.719298	0.02	1.86326	16	41	473	1331	0	0	AA	26.3249	88	0	2565	0	KEEP
1	150235045	CAGxTTT	G	C	HCC5019CL	HCC5019BL	NOVEL	COVERED	0.999622	0.999622	1	255	0	0	137.724	0.5	0.02	1.9611	39	39	1421	1427	0	0	GG	25.5828	85	0	3008	0	KEEP
1	150235045	CAGxTTT	G	C	HCC5019CL	HCC5019T	NOVEL	COVERED	0.999622	0.999622	1	252	0	0	137.724	0.5	0.02	1.9611	39	39	1421	1427	0	0	GG	25.2271	84	0	2894	0	KEEP
10	98469392	TGCxAAT	C	A	HCC5032CL	HCC5032BL	NOVEL	COVERED	0.99993	0.99993	1	345	1	0	137.623	0.5	0.02	1.54674	46	46	1685	1434	0	0	CC	39.3904	131	0	4876	0	KEEP
14	106539394	GAGxACA	A	G	HCC5024T	HCC5024BL	DBSNP	COVERED	0.899307	0.899314	0.999992	112	0	0	137.496	0.918919	0.02	-0.368185	3	34	70	1257	0	0	AA	12.0237	40	0	1255	0	KEEP
1	92946068	GAAxGCC	G	A	HCC5012CL	HCC5012BL	NOVEL	COVERED	0.99911	0.99911	1	192	0	0	137.477	0.64557	0.02	1.79859	28	51	997	1358	0	0	GG	17.1533	57	0	2035	0	KEEP
5	145393385	CTGxTGT	G	C	HCC5032T	HCC5032BL	DBSNP	COVERED	1	1	1	388	0	0	137.372	0.26875	0.02	6.98977	117	43	4299	1573	0	0	GG	33.0744	110	0	4018	0	KEEP
11	20099238	GAAxATA	A	G	HCC5012X	HCC5012BL	NOVEL	COVERED	0.926637	0.92664	0.999997	96	0	0	137.216	0.818182	0.02	-0.394705	8	36	260	1291	0	0	AA	8.72458	29	0	927	0	KEEP
16	57787506	AGCxTGC	C	T	HCC5032CL	HCC5032BL	NOVEL	COVERED	0.999994	0.999994	1	409	0	0	137.074	0.509434	0.02	3.60696	52	54	1943	1434	0	0	CC	50.2526	167	0	6235	0	KEEP
22	50904958	CCAxGCA	G	C	HCC5032CL	HCC5032BL	NOVEL	COVERED	0.999726	0.999726	1	317	2	0	136.983	0.488095	0.02	1.62535	43	41	1597	1427	0	0	GG	34.9093	116	0	4252	0	KEEP
X	40993949	TGTxTGC	T	G	HCC5012CL	HCC5012BL	NOVEL	COVERED	0.800245	0.800245	1	196	0	0	136.885	0.970588	0.02	-0.307029	1	33	34	1231	0	0	TT	26.4462	88	0	2755	0	KEEP
17	74387223	ACCxATG	G	A	HCC5032CL	HCC5032BL	NOVEL	COVERED	1	1	1	489	1	0	136.754	0.277778	0.02	5.54413	130	50	4486	1591	0	0	GG	43.0068	143	0	4984	0	KEEP
3	15685979	ACCxTTG	C	G	HCC5024CL	HCC5024BL	NOVEL	COVERED	0.999999	0.999999	1	325	1	0	136.533	0.401786	0.02	3.70912	67	45	2396	1479	0	0	CC	26.759	89	0	3151	0	KEEP
3	15685979	ACCxTTG	C	G	HCC5024CL	HCC5024T	NOVEL	COVERED	0.999999	0.999999	1	315	1	0	136.533	0.401786	0.02	3.70912	67	45	2396	1479	0	0	CC	24.0639	80	0	2907	0	KEEP
5	114916945	CCCxATA	G	A	HCC5032CL	HCC5032BL	NOVEL	COVERED	0.888875	0.888875	1	176	2	0	136.506	0.948718	0.02	-0.359553	2	37	69	1223	0	0	GG	23.4378	78	0	2813	0	KEEP
11	55681628	AAGxGTA	A	G	HCC5022CL	HCC5022BL	COSMIC	COVERED	0.999948	0.999948	1	211	1	0	136.455	0.457447	0.02	1.94715	51	43	1601	1441	0	0	AA	18.0553	60	0	1941	0	KEEP
10	23482850	CTCxGCT	G	A	HCC5079CL	HCC5079BL	DBSNP	COVERED	0.851723	0.851984	0.999693	110	5	0	136.167	1	0.02	-0.333336	0	36	0	1190	0	0	GG	9.61879	32	0	1084	0	KEEP
3	186953697	GCCxTCG	C	G	HCC5012CL	HCC5012BL	NOVEL	COVERED	1	1	1	434	1	0	136.153	0.261111	0.02	5.50928	133	47	4686	1586	0	0	CC	33.404	111	0	3960	0	KEEP
1	151028326	CAGxTGG	C	G	HCC5012T	HCC5012BL	NOVEL	COVERED	0.999895	0.999895	1	276	0	0	135.992	0.449438	0.02	1.77215	49	40	1800	1435	0	0	CC	25.281	84	0	3047	0	KEEP
17	56247070	CTCxCAG	G	A	HCC5012T	HCC5012BL	COSMIC	COVERED	0.993703	0.993703	1	223	0	0	135.804	0.779661	0.02	1.63203	13	46	444	1278	0	0	GG	28.5778	95	0	3084	0	KEEP
12	53002116	CCCxCAG	C	A	HCC5079CL	HCC5079BL	NOVEL	COVERED	0.992926	0.992926	1	154	5	0	135.782	0.688525	0.02	1.53039	19	42	664	1322	0	0	CC	16.5439	55	0	1940	0	KEEP
3	185169082	AGTxAAC	A	G	HCC5032CL	HCC5032BL	NOVEL	COVERED	1	1	1	500	1	0	135.557	0.273333	0.02	6.96003	109	41	3487	1542	0	0	AA	49.3433	164	0	5404	0	KEEP
19	51191187	CTTxTGC	G	C	HCC5012T	HCC5012BL	NOVEL	COVERED	0.999989	0.999989	1	329	1	0	135.104	0.38835	0.02	4.2373	63	40	2329	1459	0	0	GG	37.0204	123	0	4584	0	KEEP
8	143957381	GAGxGGT	G	A	HCC5032CL	HCC5032BL	NOVEL	COVERED	1	1	1	708	1	0	135.099	0.162577	0.02	11.3423	273	53	9372	1726	0	1	GG	37.8829	126	0	4511	0	KEEP
14	106539163	GGTxATG	C	A	HCC5024CL	HCC5024BL	DBSNP	COVERED	0.948402	0.948402	1	150	0	0	135.062	0.953488	0.02	-0.409832	2	41	78	1193	0	0	CC	11.6741	50	1	1883	32	KEEP
7	115889438	TTCxGGG	C	T	HCC5019CL	HCC5019BL	NOVEL	COVERED	0.999984	0.999984	1	326	1	0	134.999	0.466019	0.02	4.05751	55	48	1818	1431	0	0	CC	33.3834	111	0	3470	0	KEEP
9	104324669	TTTxGTG	G	C	HCC5012T	HCC5012BL	NOVEL	COVERED	0.999768	0.999768	1	219	0	0	134.789	0.482353	0.02	1.8249	44	41	1586	1408	0	0	GG	15.9501	53	0	1891	0	KEEP
3	57130305	ACTxCAA	C	G	HCC5012X	HCC5012BL	NOVEL	COVERED	0.997898	0.997898	1	167	1	0	134.676	0.558824	0.02	2.0478	30	38	1040	1368	0	0	CC	14.4459	48	0	1721	0	KEEP
X	135430342	CCAxATG	A	C	HCC5022CL	HCC5022BL	NOVEL	COVERED	0.999726	0.999726	1	309	0	0	134.548	0.463415	0.02	1.92502	44	38	1379	1410	0	0	AA	38.7962	129	0	4117	0	KEEP
2	179404301	TGTxGCC	A	T	HCC5022CL	HCC5022T	NOVEL	COVERED	1	1	1	397	0	0	134.521	0.372093	0.02	3.42976	81	48	2546	1486	0	0	AA	45.0131	150	0	4594	0	KEEP
1	70587597	TACxTCT	G	A	HCC5079CL	HCC5079BL	DBSNP	COVERED	0.999622	0.999622	1	212	5	0	134.496	0.542169	0.02	1.35387	38	45	1301	1379	0	0	GG	18.6308	62	0	2102	0	KEEP
22	50904958	CCAxGCA	G	C	HCC5032T	HCC5032BL	NOVEL	COVERED	0.999881	0.999881	1	328	2	0	134.44	0.465909	0.02	1.78107	47	41	1756	1413	0	0	GG	34.9093	116	0	4252	0	KEEP
2	19553289	TGAxGGA	G	C	HCC5012T	HCC5012BL	NOVEL	COVERED	1	1	1	343	2	0	134.319	0.348837	0.02	3.93632	84	45	3013	1491	0	0	GG	32.1937	107	0	3817	0	KEEP
8	144919781	GCCxGCC	G	A	HCC5022CL	HCC5022BL	DBSNP	COVERED	1	1	1	309	0	0	134.274	0.312925	0.02	6.30627	101	46	3470	1520	0	0	GG	26.1212	87	0	2841	0	KEEP
18	210136	ACAxAAT	A	C	HCC5036CL	HCC5036BL	NOVEL	COVERED	0.995687	0.995687	1	142	0	0	134.13	0.560606	0.02	1.99197	29	37	899	1361	0	0	AA	12.0394	40	0	1431	0	KEEP
1	37967638	CAGxACT	T	A	HCC5044CL	HCC5044BL	NOVEL	COVERED	0.818465	0.818465	1	132	2	0	133.94	1	0.02	-0.315605	0	36	0	1168	0	0	TT	11.5669	43	1	1292	12	KEEP
16	53269130	ATAxATC	G	A	HCC5023CL	HCC5023BL	NOVEL	COVERED	0.999998	0.999998	1	341	8	0	133.831	0.414414	0.02	3.46109	65	46	2378	1446	0	0	GG	30.3919	101	0	3823	0	KEEP
17	8167450	CATxTGT	T	G	HCC5012T	HCC5012BL	NOVEL	COVERED	0.888875	0.888875	1	127	0	0	133.777	0.85	0.02	-0.359655	6	34	195	1249	0	0	TT	15.9433	53	0	1737	0	KEEP
2	196865488	GACxTCA	G	A	HCC5012T	HCC5012BL	DBSNP	COVERED	0.97082	0.97082	1	190	0	0	133.37	0.769231	0.02	1.82416	12	40	408	1265	0	0	GG	24.9685	83	0	2821	0	KEEP
3	3887633	AAAxGTG	C	T	HCC5012CL	HCC5012BL	DBSNP	COVERED	0.92664	0.92664	1	201	0	0	133.367	0.928571	0.02	-0.394412	3	39	98	1195	0	0	CC	26.479	88	0	2989	0	KEEP
2	89197190	ATCxCAC	C	T	HCC5023CL	HCC5023BL	DBSNP	COVERED	0.999668	0.999862	0.999806	185	5	0	133.333	0.494253	0.02	1.60063	44	43	1491	1390	0	0	CC	10.2193	34	0	1198	0	KEEP
16	53269130	ATAxATC	G	A	HCC5023X	HCC5023BL	NOVEL	COVERED	0.999978	0.999978	1	342	7	0	133.304	0.459184	0.02	3.4756	53	45	1803	1412	0	0	GG	30.3919	101	0	3823	0	KEEP
6	4079852	CCCxGCC	G	A	HCC5012CL	HCC5012BL	DBSNP	COVERED	0.909069	0.909069	1	166	0	0	133.301	0.897436	0.02	-0.376353	4	35	127	1222	0	1	GG	21.2636	71	0	2183	0	KEEP
1	147231022	CCCxTAG	G	A	HCC5012T	HCC5012BL	NOVEL	COVERED	1	1	1	350	0	0	133.195	0.390625	0.02	3.39489	78	50	2678	1466	0	0	GG	31.8531	106	0	3509	0	KEEP
19	14707913	GACxAGG	C	A	HCC5022CL	HCC5022BL	NOVEL	COVERED	0.948402	0.948402	1	228	1	0	132.799	0.883721	0.02	-0.411964	5	38	185	1214	0	0	CC	29.7703	104	2	3722	13	KEEP
3	184081166	GCCxCGC	G	T	HCC5076T	HCC5076BL	NOVEL	COVERED	0.999678	0.999678	1	231	5	0	132.589	0.493976	0.02	1.64331	42	41	1399	1380	0	0	GG	18.0123	60	0	2076	0	KEEP
12	104031871	TGTxCAT	A	G	HCC5032T	HCC5032BL	NOVEL	COVERED	0.997163	0.997163	1	189	0	0	132.524	0.538462	0.02	2.27377	30	35	877	1353	0	0	AA	17.6866	59	0	1676	0	KEEP
17	71746802	TCCxCTT	C	G	HCC5023X	HCC5023BL	NOVEL	COVERED	0.99911	0.99911	1	236	5	0	132.507	0.565789	0.02	1.49741	33	43	1100	1346	0	0	CC	22.2691	74	0	2669	0	KEEP
22	43579097	TCCxCCT	T	G	HCC5012CL	HCC5012BL	NOVEL	COVERED	0.999804	0.999804	1	283	1	0	132.429	0.5	0.02	1.60906	42	42	1346	1377	0	0	TT	33.0944	110	0	3602	0	KEEP
22	43579097	TCCxCCT	T	G	HCC5012CL	HCC5012T	NOVEL	COVERED	0.999804	0.999804	1	191	2	0	132.429	0.5	0.02	1.60906	42	42	1346	1377	0	0	TT	14.7253	49	0	1537	0	KEEP
2	172690512	ATAxCAA	T	C	HCC5012X	HCC5012BL	NOVEL	COVERED	0.909069	0.909069	1	144	0	0	132.409	0.902439	0.02	-0.376016	4	37	126	1206	0	0	TT	14.1417	47	0	1474	0	KEEP
10	102684553	AGGxGTG	G	T	HCC5019CL	HCC5019T	DBSNP	COVERED	0.941741	0.941741	1	165	0	0	132.269	1	0.02	-0.408109	0	43	0	1123	0	0	GG	18.2651	63	1	2239	6	KEEP
14	106385332	AGAxAGT	G	C	HCC5024T	HCC5024BL	DBSNP+COSMIC	COVERED	0.888875	0.888875	1	129	0	0	132.212	1	0.02	-0.359704	0	30	0	1179	0	0	GG	13.2438	44	0	1620	0	KEEP
2	223066923	AGCxAGA	C	T	HCC5032CL	HCC5032BL	NOVEL	COVERED	0.918171	0.918171	1	183	1	0	132.17	0.95122	0.02	-0.385522	2	39	79	1171	0	0	CC	23.7791	79	0	3044	0	KEEP
8	22006236	CATxCTG	T	A	HCC5076T	HCC5076BL	NOVEL	COVERED	0.97082	0.97082	1	230	4	0	132.161	0.891304	0.02	1.72486	5	41	165	1195	0	0	TT	29.7526	99	0	3107	0	KEEP
14	106641761	ACCxTAG	A	G	HCC5023CL	HCC5023BL	DBSNP	COVERED	0.994229	0.994422	0.999806	150	6	0	132.151	0.603175	0.02	1.81854	25	38	795	1324	0	0	AA	9.92912	33	0	1038	0	KEEP
20	35696451	TAAxAAA	A	G	HCC5012T	HCC5012BL	NOVEL	COVERED	0.999835	0.999835	1	253	0	0	131.784	0.445783	0.02	2.10675	46	37	1489	1389	0	0	AA	18.6379	62	0	1959	0	KEEP
12	27529446	TATxCTC	G	A	HCC5012X	HCC5012BL	NOVEL	COVERED	0.999968	0.999968	1	231	0	0	131.775	0.457447	0.02	3.61315	51	43	1632	1393	0	0	GG	19.9389	67	0	2223	0	KEEP
22	41548008	GATxTTT	A	G	HCC5048CL	HCC5048T	DBSNP	COVERED	0.97082	0.97082	1	164	2	0	131.699	0.72	0.02	2.12314	14	36	401	1274	0	0	AA	12.8344	53	1	1453	29	KEEP
4	100349672	CCTxCTC	T	C	HCC5075CL	HCC5075BL	NOVEL	COVERED	0.9982	0.9982	1	227	5	0	131.615	0.507042	0.02	2.03871	35	36	1176	1358	0	0	TT	19.8586	66	0	2157	0	KEEP
4	100349672	CCTxCTC	T	C	HCC5075CL	HCC5075T	NOVEL	COVERED	0.9982	0.9982	1	217	4	0	131.615	0.507042	0.02	2.03871	35	36	1176	1358	0	0	TT	20.0784	67	0	2056	0	KEEP
X	138633272	CCCxTGC	G	A	HCC5044CL	HCC5044BL	DBSNP	COVERED	0.996724	0.996724	1	183	6	0	131.604	0.671875	0.02	1.47631	21	43	722	1287	0	0	GG	14.7343	49	0	1634	0	KEEP
15	24922714	CCTxACA	C	T	HCC5019CL	HCC5019BL	NOVEL	COVERED	0.999999	0.999999	1	380	2	0	131.559	0.460177	0.02	3.5351	61	52	2391	1407	0	0	CC	40.6313	135	0	5044	0	KEEP
15	24922714	CCTxACA	C	T	HCC5019CL	HCC5019T	NOVEL	COVERED	0.999999	0.999999	1	310	1	0	131.559	0.460177	0.02	3.5351	61	52	2391	1407	0	0	CC	28.2904	94	0	3459	0	KEEP
2	118582316	AGGxATC	G	T	HCC5030CL	HCC5030BL	NOVEL	COVERED	0.99993	0.99993	1	316	6	0	131.544	0.494505	0.02	1.24883	46	45	1637	1375	0	0	GG	25.9161	96	1	3591	28	KEEP
12	51065048	ACAxAAT	G	C	HCC5022CL	HCC5022BL	NOVEL	COVERED	0.997553	0.997553	1	193	0	0	131.24	0.528571	0.02	2.05629	33	37	1203	1346	0	0	GG	19.257	64	0	2328	0	KEEP
12	51065048	ACAxAAT	G	C	HCC5022CL	HCC5022T	NOVEL	COVERED	0.997553	0.997553	1	210	0	0	131.24	0.528571	0.02	2.05629	33	37	1203	1346	0	0	GG	16.2896	68	1	2582	40	KEEP
7	34977715	ATAxTAT	C	A	HCC5012CL	HCC5012BL	NOVEL	COVERED	0.851982	0.851984	0.999997	103	0	0	131.218	1	0.02	-0.333166	0	37	0	1136	0	0	CC	9.02999	30	0	1107	0	KEEP
1	27697084	ACTxACC	C	T	HCC5076T	HCC5076BL	NOVEL	COVERED	0.948402	0.948402	1	184	3	0	131.132	0.829787	0.02	-0.420665	8	39	309	1219	0	0	CC	19.8464	66	0	2447	0	KEEP
9	72131563	GTCxGCA	G	A	HCC5012T	HCC5012BL	DBSNP	COVERED	0.999995	0.999995	1	309	2	0	130.598	0.420561	0.02	3.98631	62	45	2104	1408	0	0	GG	31.2746	104	0	3480	0	KEEP
20	57429152	GTCxCAG	C	A	HCC5012CL	HCC5012BL	NOVEL	COVERED	1	1	1	631	3	0	130.468	0.220974	0.02	8.40084	208	59	7395	1635	0	0	CC	44.5449	148	0	5244	0	KEEP
20	57429152	GTCxCAG	C	A	HCC5012CL	HCC5012T	NOVEL	COVERED	1	1	1	651	4	0	130.468	0.220974	0.02	8.40084	208	59	7395	1635	0	0	CC	46.6277	155	0	5460	0	KEEP
1	156536418	GTCxCTC	C	T	HCC5012X	HCC5012BL	NOVEL	COVERED	0.999981	0.999981	1	237	0	0	130.43	0.521739	0.02	3.47695	44	48	1428	1352	0	0	CC	15.6491	52	0	1852	0	KEEP
6	32166740	GGCxTCG	G	A	HCC5044CL	HCC5044BL	NOVEL	COVERED	1	1	1	433	21	0	130.414	0.377953	0.02	3.29647	79	48	2574	1441	0	0	GG	36.8466	127	1	4277	12	KEEP
9	72131563	GTCxGCA	G	A	HCC5012CL	HCC5012BL	DBSNP	COVERED	0.999995	0.999995	1	306	3	0	130.188	0.436893	0.02	3.88718	58	45	1951	1394	0	0	GG	31.2746	104	0	3480	0	KEEP
11	1251708	GGTxCTT	C	T	HCC5019CL	HCC5019BL	NOVEL	COVERED	0.899314	0.899314	1	183	0	0	130.008	1	0.02	-0.366724	0	41	0	1107	0	0	CC	23.7778	79	0	2843	0	KEEP
10	18957647	CCCxAGA	T	G	HCC5079CL	HCC5079BL	DBSNP	COVERED	0.848825	0.851984	0.996292	80	1	0	129.944	0.971429	0.02	-0.332618	1	34	34	1158	0	0	TT	8.12198	27	0	811	0	KEEP
14	92920414	GAGxTGA	G	T	HCC5012X	HCC5012BL	NOVEL	COVERED	0.999487	0.999487	1	245	0	0	129.937	0.6375	0.02	1.36637	29	51	992	1288	0	0	GG	26.7112	89	0	3061	0	KEEP
20	56884263	GGGxGCC	T	A	HCC5079CL	HCC5079BL	NOVEL	COVERED	0.999978	0.999978	1	258	8	0	129.649	0.515152	0.02	3.68804	48	51	1436	1354	0	0	TT	19.9735	71	1	2202	12	KEEP
13	26104624	ACGxGAC	T	A	HCC5024CL	HCC5024BL	NOVEL	COVERED	0.99994	0.99994	1	298	1	0	129.575	0.458333	0.02	1.53923	52	44	1607	1373	0	0	TT	28.3402	100	2	3103	15	KEEP
16	31471007	GGCxGCG	A	T	HCC5076T	HCC5076BL	NOVEL	COVERED	0.999993	0.999993	1	369	10	0	129.51	0.481132	0.02	3.81735	55	51	1873	1373	0	1	AA	38.4543	128	0	4226	0	KEEP
3	52728779	ATTxAAG	G	A	HCC5030CL	HCC5030BL	NOVEL	COVERED	0.999804	0.999804	1	299	1	0	129.063	0.511628	0.02	1.61713	42	44	1581	1340	0	0	GG	29.7987	99	0	3785	0	KEEP
10	105179364	GAAxTCC	A	T	HCC5076CL	HCC5076BL	NOVEL	COVERED	0.835716	0.835716	1	218	8	0	128.986	1	0.02	-0.32447	0	35	0	1123	0	0	AA	28.8226	96	0	2967	0	KEEP
12	49431950	ATCxTTC	C	T	HCC5036CL	HCC5036BL	NOVEL	COVERED	1	1	1	518	3	0	128.952	0.28877	0.02	4.82464	133	54	4544	1520	0	0	CC	48.9955	163	0	5922	0	KEEP
10	7759595	CAGxGCT	C	T	HCC5079CL	HCC5079BL	DBSNP+COSMIC	COVERED	0.999997	0.999999	0.999999	249	7	0	128.944	0.413793	0.02	3.62644	68	48	2301	1403	0	0	CC	10.5341	35	0	1215	0	KEEP
9	35733062	ATTxTCA	C	G	HCC5012CL	HCC5012BL	NOVEL	COVERED	0.999984	0.999984	1	340	0	0	128.243	0.382353	0.02	4.45468	63	39	2284	1391	0	0	CC	39.4225	131	0	4756	0	KEEP
8	131127918	GTCxAAG	G	A	HCC5075CL	HCC5075BL	COSMIC	COVERED	0.9982	0.9982	1	254	7	0	128.171	0.549296	0.02	1.74828	32	39	1144	1308	0	0	GG	24.6766	82	0	2924	0	KEEP
4	130027718	AATxTGT	A	G	HCC5079CL	HCC5079BL	NOVEL	COVERED	0.999407	0.999407	1	208	7	0	128.011	0.444444	0.02	2.07038	45	36	1237	1350	0	0	AA	17.7135	59	0	1617	0	KEEP
12	4791456	CTTxTTG	T	C	HCC5019CL	HCC5019BL	NOVEL	COVERED	0.999999	0.999999	1	329	1	0	127.994	0.321739	0.02	4.51421	78	37	2405	1417	0	0	TT	26.0727	98	1	2925	32	KEEP
6	35927209	AAAxACA	A	T	HCC5079CL	HCC5079BL	NOVEL	COVERED	0.995083	0.995084	1	156	3	0	127.706	0.606061	0.02	1.60252	26	40	752	1278	0	0	AA	11.718	39	0	1140	0	KEEP
18	10855400	ACTxGTA	G	C	HCC5019CL	HCC5019BL	NOVEL	COVERED	0.998867	0.998867	1	242	2	0	127.553	0.506667	0.02	1.91249	37	38	1401	1320	0	0	GG	24.338	81	0	2839	0	KEEP
18	10855400	ACTxGTA	G	C	HCC5019CL	HCC5019T	NOVEL	COVERED	0.998867	0.998867	1	265	3	0	127.553	0.506667	0.02	1.91249	37	38	1401	1320	0	0	GG	27.9609	93	0	3302	0	KEEP
1	106433792	ACAxTAC	G	T	HCC5012X	HCC5012BL	NOVEL	COVERED	0.999835	0.999835	1	204	1	0	127.55	0.53012	0.02	1.40028	39	44	1377	1315	0	0	GG	16.5497	55	0	1933	0	KEEP
1	106433792	ACAxTAC	G	T	HCC5012CL	HCC5012BL	NOVEL	COVERED	0.999218	0.999218	1	185	1	0	127.53	0.594595	0.02	1.49715	30	44	1089	1283	0	0	GG	16.5497	55	0	1933	0	KEEP
15	99796139	AGCxTGC	G	A	HCC5044CL	HCC5044BL	DBSNP	COVERED	0.996233	0.996233	1	215	3	0	127.488	0.615385	0.02	1.48528	25	40	840	1272	0	1	GG	21.3668	71	0	2449	0	KEEP
5	56210714	CAGxAAT	G	C	HCC5023CL	HCC5023BL	NOVEL	COVERED	0.739671	0.739671	1	224	4	0	127.479	1	0.02	-0.280686	0	31	0	1127	0	0	GG	32.4939	108	0	3968	0	KEEP
X	70683986	TATxTGA	C	A	HCC5022CL	HCC5022BL	NOVEL	COVERED	0.9982	0.9982	1	216	1	0	127.478	0.569444	0.02	1.54051	31	41	1133	1293	0	0	CC	21.9706	73	0	2685	0	KEEP
11	406024	GTGxAGC	G	C	HCC5024CL	HCC5024BL	NOVEL	COVERED	0.800245	0.800245	1	219	0	0	127.408	0.939394	0.02	-0.307036	2	31	74	1159	0	0	GG	29.7283	106	1	3848	20	KEEP
2	231250037	GTAxCAC	C	A	HCC5079CL	HCC5079BL	NOVEL	COVERED	0.999862	0.999862	1	280	12	0	127.326	0.494505	0.02	1.49121	46	45	1692	1333	0	0	CC	26.1857	87	0	3178	0	KEEP
20	62038039	ACCxTCG	C	A	HCC5048X	HCC5048T	NOVEL	COVERED	1	1	1	514	0	0	127.265	0.383234	0.02	3.99431	103	64	3128	1453	0	0	CC	52.3014	183	1	6248	26	KEEP
9	19786210	TAAxAAA	C	A	HCC5018CL	HCC5018BL	NOVEL	COVERED	1	1	1	506	14	0	127.123	0.305732	0.02	5.1391	109	48	4126	1462	0	1	CC	52.0677	173	0	6409	0	KEEP
10	135084389	TGGxCCC	C	G	HCC5012CL	HCC5012BL	NOVEL	COVERED	1	1	1	267	0	0	127.084	0.291667	0.02	3.68841	102	42	3554	1448	0	0	CC	15.0492	50	0	1782	0	KEEP
10	135084389	TGGxCCC	C	G	HCC5012CL	HCC5012T	NOVEL	COVERED	1	1	1	331	0	0	127.084	0.291667	0.02	3.68841	102	42	3554	1448	0	0	CC	23.3082	90	1	3235	36	KEEP
8	110519906	CATxTGA	C	G	HCC5032T	HCC5032BL	NOVEL	COVERED	1	1	1	479	0	0	127.012	0.180556	0.02	9.61098	177	39	6753	1527	0	0	CC	31.9042	106	0	4026	0	KEEP
12	6972505	GAAxACT	G	A	HCC5044CL	HCC5044BL	NOVEL	COVERED	1	1	1	813	20	0	126.994	0.206406	0.02	8.39657	223	58	8380	1614	0	0	GG	62.1531	209	1	7807	6	KEEP
2	131520885	CCAxGGG	C	T	HCC5036CL	HCC5036BL	DBSNP	COVERED	1	1	1	465	0	0	126.945	0.319018	0.02	4.75618	111	52	3478	1465	0	0	CC	41.6754	141	1	4807	6	KEEP
2	131520885	CCAxGGG	C	T	HCC5036CL	HCC5036T	DBSNP	COVERED	1	1	1	456	1	0	126.945	0.319018	0.02	4.75618	111	52	3478	1465	0	0	CC	42.1088	140	0	4555	0	KEEP
14	23356094	GTCxTGT	G	C	HCC5076T	HCC5076BL	NOVEL	COVERED	0.999978	0.999978	1	280	4	0	126.942	0.4	0.02	4.28142	57	38	2038	1366	0	0	GG	23.7785	79	0	2889	0	KEEP
17	58179937	GATxTTT	C	G	HCC5032CL	HCC5032BL	NOVEL	COVERED	1	1	1	447	1	0	126.719	0.272727	0.02	7.0382	104	39	3868	1445	0	0	CC	49.0617	163	0	6216	0	KEEP
2	25705848	CGGxAAG	T	C	HCC5012CL	HCC5012BL	NOVEL	COVERED	0.987943	0.987943	1	133	0	0	126.623	0.666667	0.02	2.17162	18	36	525	1244	0	0	TT	15.5201	52	0	1414	0	KEEP
19	8660889	TATxGTC	C	T	HCC5024T	HCC5024BL	NOVEL	COVERED	0.999992	0.999992	1	306	0	0	126.621	0.401869	0.02	4.02205	64	43	2449	1375	0	0	CC	34.9056	116	0	4159	0	KEEP
6	10903138	CACxCTG	G	A	HCC5030CL	HCC5030BL	DBSNP	COVERED	0.999997	0.999997	1	428	11	0	126.235	0.414414	0.02	3.17405	65	46	2156	1370	0	0	GG	46.3178	154	0	5248	0	KEEP
4	15009241	CTCxAAT	T	A	HCC5012X	HCC5012BL	NOVEL	COVERED	0.835626	0.835716	0.999892	69	2	0	126.011	0.972222	0.02	-0.324342	1	35	16	1112	0	0	TT	6.76944	23	0	461	0	KEEP
15	78923513	GCGxTAA	G	T	HCC5012T	HCC5012BL	NOVEL	COVERED	0.979526	0.979526	1	283	1	0	125.992	0.839286	0.02	1.60126	9	47	330	1146	0	0	GG	40.6183	135	0	4781	0	KEEP
12	48095289	TATxCTG	C	G	HCC5019T	HCC5019BL	DBSNP	COVERED	0.999919	0.999919	1	257	0	0	125.929	0.402174	0.02	1.86326	55	37	1945	1352	0	0	CC	19.8608	66	0	2363	0	KEEP
14	106376354	AGCxCAA	A	G	HCC5022CL	HCC5022BL	DBSNP	COVERED	0.998987	0.998993	0.999994	179	0	0	125.866	0.493506	0.02	1.70462	39	38	1165	1309	0	0	AA	9.3281	43	1	1259	34	KEEP
10	23250826	GTCxAGC	G	A	HCC5079CL	HCC5079BL	DBSNP	COVERED	0.851683	0.851984	0.999646	100	2	0	125.755	1	0.02	-0.33271	0	37	0	1082	0	0	GG	9.01705	30	0	1037	0	KEEP
2	25705848	CGGxAAG	T	C	HCC5012X	HCC5012BL	NOVEL	COVERED	0.998465	0.998465	1	145	0	0	125.733	0.560606	0.02	1.95015	29	37	813	1277	0	0	TT	15.5201	52	0	1414	0	KEEP
3	64608146	CTAxGGC	C	T	HCC5024T	HCC5024BL	NOVEL	COVERED	0.918171	0.918171	1	217	0	0	125.665	0.837209	0.02	-0.377141	7	36	240	1168	0	0	CC	27.9323	93	0	3056	0	KEEP
5	68607136	AAAxGTG	T	C	HCC5024T	HCC5024BL	NOVEL	COVERED	0.99911	0.99911	1	201	1	0	125.638	0.506667	0.02	1.79563	37	38	1117	1301	0	0	TT	18.6478	62	0	1829	0	KEEP
16	67063669	GAAxGCC	C	T	HCC5024CL	HCC5024BL	NOVEL	COVERED	0.899314	0.899314	1	180	0	0	125.617	0.975	0.02	-0.365802	1	39	35	1093	0	0	CC	23.174	77	0	2607	0	KEEP
8	101245570	CTTxGCT	A	T	HCC5012X	HCC5012BL	NOVEL	COVERED	0.999804	0.999804	1	183	2	0	125.552	0.5	0.02	1.51015	42	42	1105	1308	0	0	AA	13.5304	45	0	1304	0	KEEP
17	7577106	CAGxACA	G	A	HCC5022CL	HCC5022BL	DBSNP+COSMIC	COVERED	0.877708	0.877708	1	144	0	0	125.316	0.921053	0.02	-0.341983	3	35	105	1132	0	0	GG	17.4571	58	0	2075	0	KEEP
22	37770287	ACTxCTG	T	C	HCC5023X	HCC5023BL	NOVEL	COVERED	0.999978	0.999978	1	453	9	0	125.168	0.4	0.02	3.67487	60	40	1820	1353	0	0	TT	53.8269	179	0	5505	0	KEEP
22	37770287	ACTxCTG	T	C	HCC5023X	HCC5023T	NOVEL	COVERED	0.999978	0.999978	1	399	6	0	125.168	0.4	0.02	3.67487	60	40	1820	1353	0	0	TT	43.8967	146	0	4499	0	KEEP
18	72247368	GGTxACA	G	T	HCC5079CL	HCC5079BL	NOVEL	COVERED	0.78106	0.78106	1	139	2	0	125.153	1	0.02	-0.297814	0	34	0	1090	0	0	GG	16.548	55	0	2112	0	KEEP
20	39987268	TACxGGG	C	T	HCC5024CL	HCC5024BL	NOVEL	COVERED	1	1	1	364	3	0	125.136	0.327044	0.02	5.65942	107	52	3477	1440	0	1	CC	27.6849	96	1	3066	10	KEEP
20	3682041	GGCxGAG	T	A	HCC5012CL	HCC5012BL	NOVEL	COVERED	0.999956	0.999956	1	265	0	0	125.119	0.483516	0.02	1.52197	47	44	1599	1316	0	0	TT	23.6266	83	1	2588	11	KEEP
12	100774470	TTTxCCA	C	G	HCC5012CL	HCC5012BL	NOVEL	COVERED	0.996233	0.996233	1	192	0	0	125.077	0.530303	0.02	2.28217	31	35	1142	1282	0	0	CC	19.2634	64	0	2318	0	KEEP
3	44916034	CCTxGGC	T	C	HCC5012CL	HCC5012BL	NOVEL	COVERED	0.999487	0.999487	1	269	0	0	125.059	0.513158	0.02	1.77845	37	39	1118	1293	0	0	TT	25.2335	84	0	2646	0	KEEP
12	56637912	CTCxTGG	A	C	HCC5006CL	HCC5006T	NOVEL	COVERED	1	1	1	509	17	0	124.79	0.232558	0.02	6.48567	132	40	3990	1462	0	0	AA	48.8124	163	0	4692	0	KEEP
13	26445346	ACAxTAC	T	A	HCC5012X	HCC5012BL	DBSNP	COVERED	0.999919	0.999919	1	207	2	0	124.755	0.516484	0.02	1.25864	44	47	1264	1297	0	0	TT	13.6856	50	1	1607	12	KEEP
X	123654410	GTCxGTC	G	T	HCC5036CL	HCC5036BL	COSMIC	COVERED	0.999835	0.999835	1	276	1	0	124.609	0.506024	0.02	1.41045	41	42	1312	1296	0	0	GG	27.0075	90	0	2953	0	KEEP
14	105618019	GACxGCA	G	A	HCC5019CL	HCC5019BL	DBSNP	COVERED	0.78106	0.78106	1	154	1	0	124.507	1	0.02	-0.29805	0	33	0	1088	0	0	GG	19.8615	66	0	2168	0	KEEP
16	31391351	TCTxACT	G	C	HCC5044CL	HCC5044BL	NOVEL	COVERED	0.998993	0.998993	1	225	8	0	124.435	0.465753	0.02	2.1036	39	34	1429	1301	0	0	GG	22.5741	75	0	2848	0	KEEP
4	1399811	GGCxAGG	G	T	HCC5044CL	HCC5044BL	NOVEL	COVERED	0.995687	0.995687	1	187	6	0	124.429	0.656716	0.02	1.69413	23	44	801	1222	0	0	GG	18.0084	60	0	2075	0	KEEP
19	2339785	AGCxGGC	C	T	HCC5012CL	HCC5012BL	NOVEL	COVERED	0.92664	0.92664	1	238	0	0	124.066	0.948718	0.02	-0.393498	2	37	71	1099	0	0	CC	34.8829	116	0	3908	0	KEEP
1	151584758	TGGxCTC	G	A	HCC5044CL	HCC5044BL	NOVEL	COVERED	0.999991	0.999991	1	256	11	0	123.923	0.55914	0.02	3.23696	41	52	1470	1270	0	0	GG	22.0784	74	0	2480	0	KEEP
10	4887988	AGGxGAA	G	A	HCC5079CL	HCC5079BL	DBSNP	COVERED	0.999912	1	0.999912	297	12	0	123.844	0.328358	0.02	3.37689	90	44	3147	1397	0	0	GG	11.1279	37	0	1313	0	KEEP
6	116892635	ACTxTGC	C	G	HCC5019CL	HCC5019BL	NOVEL	COVERED	0.668523	0.668523	1	161	0	0	123.83	1	0.02	-0.254401	0	29	0	1100	0	0	CC	25.2799	84	0	3032	0	KEEP
6	116892635	ACTxTGC	C	G	HCC5019CL	HCC5019T	NOVEL	COVERED	0.668523	0.668523	1	118	0	0	123.83	1	0.02	-0.254401	0	29	0	1100	0	0	CC	15.0497	50	0	1814	0	KEEP
7	20683022	TACxTTA	G	A	HCC5022CL	HCC5022BL	DBSNP	COVERED	0.999981	0.999981	1	328	0	0	123.827	0.444444	0.02	3.67546	55	44	1868	1324	0	0	GG	38.4622	128	0	4282	0	KEEP
7	20683022	TACxTTA	G	A	HCC5022CL	HCC5022T	DBSNP	COVERED	0.999981	0.999981	1	312	0	0	123.827	0.444444	0.02	3.67546	55	44	1868	1324	0	0	GG	33.3326	121	1	4254	29	KEEP
17	48145505	GCAxTGA	A	G	HCC5075CL	HCC5075BL	NOVEL	COVERED	0.998993	0.998993	1	299	4	0	123.499	0.448718	0.02	2.00359	43	35	1346	1301	0	0	AA	33.0821	110	0	3480	0	KEEP
12	46321608	CAGxTTG	A	G	HCC5032T	HCC5032BL	NOVEL	COVERED	0.981955	0.981955	1	134	0	0	123.493	0.607143	0.02	2.18804	22	34	721	1236	0	0	AA	12.6299	42	0	1338	0	KEEP
11	65481267	CAGxGGC	T	A	HCC5032T	HCC5032BL	DBSNP	COVERED	1	1	1	492	1	0	123.472	0.241573	0.02	6.12976	135	43	3821	1456	0	0	TT	38.6703	131	1	3830	5	KEEP
8	139833400	GTAxAGG	G	C	HCC5022CL	HCC5022BL	NOVEL	COVERED	0.926576	0.92664	0.999931	89	1	0	123.401	0.75	0.02	-0.394564	11	33	395	1184	0	0	GG	7.22221	24	0	879	0	KEEP
19	45211393	CGCxACA	T	G	HCC5019CL	HCC5019BL	NOVEL	COVERED	0.999907	0.999907	1	262	2	0	123.39	0.4	0.02	1.87247	54	36	1675	1325	0	0	TT	20.7313	69	0	2150	0	KEEP
19	45211393	CGCxACA	T	G	HCC5019CL	HCC5019T	NOVEL	COVERED	0.999907	0.999907	1	263	3	0	123.39	0.4	0.02	1.87247	54	36	1675	1325	0	0	TT	21.9567	73	0	2227	0	KEEP
1	204587093	AGGxGCA	G	A	HCC5076CL	HCC5076BL	NOVEL	COVERED	1	1	1	396	10	0	123.342	0.338462	0.02	3.60239	86	44	3040	1385	0	0	GG	37.8704	126	0	4355	0	KEEP
1	204587093	AGGxGCA	G	A	HCC5076CL	HCC5076T	NOVEL	COVERED	1	1	1	429	8	0	123.342	0.338462	0.02	3.60239	86	44	3040	1385	0	0	GG	43.2403	144	0	4871	0	KEEP
2	73900051	GCCxTGG	G	A	HCC5019T	HCC5019BL	NOVEL	COVERED	1	1	1	396	1	0	123.26	0.333333	0.02	3.16052	90	45	2968	1391	0	0	GG	34.5723	115	0	3818	0	KEEP
3	119886978	GAGxGCC	G	T	HCC5023X	HCC5023BL	NOVEL	COVERED	1	1	1	483	10	0	123.181	0.295858	0.02	4.18608	119	50	3870	1439	0	0	GG	39.7371	134	1	4814	5	KEEP
15	101529011	CATxAAG	C	T	HCC5076T	HCC5076BL	NOVEL	COVERED	1	1	1	799	16	0	123.143	0.158228	0.02	10.3508	266	50	10061	1592	0	0	CC	41.8395	139	0	5296	0	KEEP
17	28706635	CGCxGCC	G	C	HCC5032T	HCC5032BL	NOVEL	COVERED	0.88875	0.888875	0.999859	83	0	0	123.069	0.846154	0.02	-0.359667	6	33	199	1146	0	0	GG	5.41698	18	0	606	0	KEEP
13	25744071	CGTxCGG	C	G	HCC5006CL	HCC5006T	NOVEL	COVERED	1	1	1	459	6	0	122.895	0.233533	0.02	6.79281	128	39	4630	1437	0	0	CC	33.6993	112	0	4117	0	KEEP
1	53925108	GTTxCGA	A	G	HCC5032CL	HCC5032BL	NOVEL	COVERED	0.999622	0.999622	1	204	1	0	122.79	0.416667	0.02	2.14377	49	35	1350	1308	0	0	AA	17.729	59	0	1755	0	KEEP
19	3619200	GGTxGAT	C	T	HCC5012CL	HCC5012BL	NOVEL	COVERED	0.877708	0.877708	1	206	1	0	122.728	0.972973	0.02	-0.350496	1	36	37	1076	0	0	CC	26.7863	89	0	3088	0	KEEP
6	34826412	CTGxCCA	T	C	HCC5018CL	HCC5018BL	NOVEL	COVERED	0.999995	0.999995	1	347	6	0	122.71	0.351351	0.02	4.1869	72	39	2195	1354	0	1	TT	35.0878	117	0	3443	0	KEEP
8	67369339	CAGxGGT	C	T	HCC5012CL	HCC5012BL	DBSNP	COVERED	0.981955	0.981955	1	174	1	0	122.631	0.740741	0.02	1.59045	14	40	467	1170	0	0	CC	15.9498	53	0	1752	0	KEEP
2	38973869	CTTxATC	G	C	HCC5022CL	HCC5022BL	NOVEL	COVERED	0.998465	0.998465	1	254	1	0	122.594	0.472222	0.02	2.02991	38	34	1403	1280	0	0	GG	25.5809	85	0	3122	0	KEEP
7	128441492	TCCxTGC	G	A	HCC5024T	HCC5024BL	DBSNP	COVERED	0.999726	0.999726	1	242	1	0	122.404	0.46988	0.02	1.62627	44	39	1565	1287	0	0	GG	25.2458	84	0	2844	0	KEEP
12	6707205	GTGxCTC	G	A	HCC5012CL	HCC5012BL	NOVEL	COVERED	1	1	1	452	1	0	122.19	0.28655	0.02	4.95449	122	49	4214	1433	0	0	GG	39.1141	130	0	4548	0	KEEP
22	30953350	GGAxTCC	C	A	HCC5076CL	HCC5076BL	NOVEL	COVERED	0.999907	0.999907	1	296	6	0	122.15	0.471264	0.02	1.36615	46	41	1683	1287	0	0	CC	26.1863	87	0	3229	0	KEEP
17	7577580	TTGxAGT	T	C	HCC5012CL	HCC5012BL	COSMIC	COVERED	0.781059	0.78106	0.999999	97	0	0	122.038	1	0.02	-0.288997	0	30	0	1078	0	0	TT	10.5146	35	0	1020	0	KEEP
14	24761503	GCAxCTC	G	C	HCC5079CL	HCC5079BL	NOVEL	COVERED	0.996233	0.996233	1	198	10	0	122.033	0.514706	0.02	1.98271	33	35	1204	1258	0	0	GG	18.3137	61	0	2152	0	KEEP
19	3969580	AGGxTAA	A	G	HCC5022CL	HCC5022BL	NOVEL	COVERED	0.818465	0.818465	1	136	0	0	121.99	0.885714	0.02	-0.31582	4	31	125	1126	0	0	AA	16.1987	54	0	1600	0	KEEP
17	62781294	TATxCTG	C	T	HCC5036CL	HCC5036BL	NOVEL	COVERED	0.999996	0.999996	1	293	1	0	121.957	0.378378	0.02	3.37914	69	42	2409	1339	0	0	CC	24.6727	82	0	3074	0	KEEP
17	62781294	TATxCTG	C	T	HCC5036CL	HCC5036T	NOVEL	COVERED	0.999996	0.999996	1	309	1	0	121.957	0.378378	0.02	3.37914	69	42	2409	1339	0	0	CC	25.5711	85	0	3011	0	KEEP
5	180039603	ATGxTGC	A	C	HCC5032T	HCC5032BL	NOVEL	COVERED	0.999678	0.999678	1	284	2	0	121.849	0.447368	0.02	2.03629	42	34	1376	1284	0	0	AA	30.8391	105	1	3277	6	KEEP
7	76019531	CCTxGCC	C	T	HCC5023X	HCC5023BL	NOVEL	COVERED	1	1	1	649	7	0	121.831	0.255435	0.02	4.81217	137	47	4321	1448	0	1	CC	63.1312	210	0	7221	0	KEEP
14	106641761	ACCxTAG	A	G	HCC5023T	HCC5023BL	DBSNP	COVERED	0.999293	0.999487	0.999806	171	4	0	121.575	0.469136	0.02	1.66128	43	38	1309	1278	0	0	AA	9.92912	33	0	1038	0	KEEP
2	236791009	TTAxGAA	G	A	HCC5079CL	HCC5079BL	NOVEL	COVERED	0.997898	0.997898	1	210	2	0	121.448	0.569444	0.02	1.64897	31	41	1139	1233	0	0	GG	20.7683	69	0	2527	0	KEEP
1	161058940	TGTxTGT	T	C	HCC5036CL	HCC5036BL	NOVEL	COVERED	0.999907	0.999907	1	236	2	0	121.335	0.436782	0.02	1.7647	49	38	1499	1291	0	0	TT	20.1082	67	0	2007	0	KEEP
10	15649698	TCCxGGC	T	G	HCC5079CL	HCC5079BL	DBSNP+COSMIC	COVERED	0.818455	0.818465	0.999988	104	3	0	121.129	0.942857	0.02	-0.315483	2	33	46	1086	0	0	TT	8.12606	27	0	916	0	KEEP
2	89197190	ATCxCAC	C	T	HCC5023X	HCC5023BL	DBSNP	COVERED	0.998916	0.99911	0.999806	170	5	0	121.025	0.525641	0.02	1.5964	37	41	1179	1249	0	0	CC	10.2193	34	0	1198	0	KEEP
17	7578406	CAGxGCC	C	T	HCC5019CL	HCC5019BL	DBSNP+COSMIC	COVERED	0.800245	0.800245	1	209	3	0	120.955	1	0.02	-0.306052	0	35	0	1044	0	0	CC	30.073	100	0	3308	0	KEEP
13	103399943	TCCxTTG	G	A	HCC5023X	HCC5023BL	DBSNP	COVERED	0.999999	0.999999	1	463	15	0	120.635	0.381356	0.02	3.12208	73	45	2261	1333	0	0	GG	53.8485	179	0	6108	0	KEEP
X	150842520	AACxATA	C	A	HCC5036CL	HCC5036BL	NOVEL	COVERED	0.99993	0.99993	1	360	0	0	120.585	0.451613	0.02	1.34802	51	42	1825	1284	0	0	CC	41.1833	141	1	5417	11	KEEP
8	86354341	TTCxCCA	G	A	HCC5012CL	HCC5012BL	NOVEL	COVERED	0.992926	0.992926	1	209	1	0	120.438	0.721311	0.02	1.8305	17	44	564	1154	0	0	GG	24.0686	80	0	2572	0	KEEP
1	97236367	ACTxGAA	C	T	HCC5076CL	HCC5076BL	NOVEL	COVERED	0.999804	0.999804	1	259	7	0	120.208	0.45977	0.02	1.40887	47	40	1689	1272	0	0	CC	22.854	76	0	2710	0	KEEP
1	97236367	ACTxGAA	C	T	HCC5076CL	HCC5076T	NOVEL	COVERED	0.999804	0.999804	1	298	7	0	120.208	0.45977	0.02	1.40887	47	40	1689	1272	0	0	CC	29.4694	98	0	3416	0	KEEP
17	58179937	GATxTTT	C	G	HCC5032T	HCC5032BL	NOVEL	COVERED	1	1	1	461	2	0	120.039	0.226994	0.02	7.18015	126	37	4838	1403	0	0	CC	49.0617	163	0	6216	0	KEEP
1	247615052	GTGxTGT	G	A	HCC5012T	HCC5012BL	NOVEL	COVERED	1	1	1	373	0	0	119.885	0.309859	0.02	3.27389	98	44	3495	1371	0	0	GG	32.1892	107	0	3730	0	KEEP
22	23115001	CCTxACC	A	G	HCC5018CL	HCC5018BL	DBSNP	COVERED	0.999894	0.999895	1	224	7	0	119.833	0.404762	0.02	1.98162	50	34	1471	1282	0	0	AA	15.3084	51	0	1548	0	KEEP
17	74387223	ACCxATG	G	A	HCC5032T	HCC5032BL	NOVEL	COVERED	1	1	1	476	4	0	119.819	0.255682	0.02	5.66026	131	45	4721	1418	0	0	GG	43.0068	143	0	4984	0	KEEP
11	47236707	GCCxAGA	C	T	HCC5079CL	HCC5079BL	DBSNP	COVERED	0.998993	0.998993	1	203	4	0	119.552	0.534247	0.02	1.7053	34	39	1259	1229	0	0	CC	17.7503	59	0	2138	0	KEEP
X	49031036	GCCxGGT	C	T	HCC5044CL	HCC5044BL	NOVEL	COVERED	0.999218	0.999218	1	236	5	0	119.549	0.577465	0.02	1.58902	30	41	990	1211	0	1	CC	22.2299	74	0	2447	0	KEEP
17	1840371	GGAxCTC	A	G	HCC5032CL	HCC5032BL	NOVEL	COVERED	1	1	1	404	3	0	119.311	0.240741	0.02	6.48986	123	39	3276	1394	0	0	AA	29.3833	98	0	2827	0	KEEP
9	92220669	GATxCAG	C	A	HCC5012T	HCC5012BL	NOVEL	COVERED	0.999978	0.999978	1	288	0	0	119.284	0.445545	0.02	3.47641	56	45	1991	1280	0	0	CC	31.5801	105	0	3687	0	KEEP
2	46707761	TGGxGTT	A	C	HCC5076T	HCC5076BL	NOVEL	COVERED	1	1	1	355	4	0	119.197	0.307087	0.02	3.80122	88	39	3012	1346	0	0	AA	27.0757	90	0	3084	0	KEEP
5	180039603	ATGxTGC	A	C	HCC5032CL	HCC5032BL	NOVEL	COVERED	0.998465	0.998465	1	268	1	0	119.117	0.492958	0.02	2.03263	36	35	1108	1239	0	0	AA	30.8391	105	1	3277	6	KEEP
20	61048683	GATxCTC	C	A	HCC5076T	HCC5076BL	NOVEL	COVERED	0.99994	0.99994	1	209	3	0	119.039	0.446809	0.02	1.45597	52	42	1898	1271	0	0	CC	26.4776	88	0	3171	0	KEEP
3	49946579	GGCxCCT	G	A	HCC5050T	HCC5050BL	DBSNP	COVERED	0.981955	0.981955	1	210	1	0	118.875	0.769231	0.02	1.60089	12	40	365	1121	0	0	GG	24.8925	83	0	2540	0	KEEP
10	75053067	TCTxCTT	G	C	HCC5012X	HCC5012BL	NOVEL	COVERED	0.963771	0.963774	0.999997	111	0	0	118.716	0.66	0.02	2.04091	17	33	607	1169	0	0	GG	9.02983	30	0	1127	0	KEEP
17	17701262	TCTxCTC	C	A	HCC5022CL	HCC5022BL	NOVEL	COVERED	1	1	1	464	2	0	118.71	0.342466	0.02	5.70101	96	50	3443	1357	0	0	CC	54.7635	182	0	6494	0	KEEP
20	43093863	TCCxGGG	A	G	HCC5036CL	HCC5036BL	NOVEL	COVERED	0.99911	0.99911	1	219	0	0	118.412	0.526316	0.02	1.60627	36	40	1013	1222	0	0	AA	18.8277	63	0	1951	0	KEEP
11	67191248	CTGxAGT	G	A	HCC5032T	HCC5032BL	NOVEL	COVERED	0.999994	0.999994	1	248	1	0	118.355	0.37037	0.02	4.10275	68	40	2542	1302	0	0	GG	21.6625	72	0	2678	0	KEEP
17	38498874	GCTxTGC	C	G	HCC5044CL	HCC5044BL	NOVEL	COVERED	0.999997	0.999997	1	307	9	0	118.294	0.324324	0.02	4.35852	75	36	2797	1315	0	0	CC	21.6718	72	0	2701	0	KEEP
16	31191423	CGGxGGA	C	T	HCC5076CL	HCC5076BL	NOVEL	COVERED	0.999907	0.999907	1	277	5	0	118.175	0.45977	0.02	1.36581	47	40	1694	1252	0	0	CC	24.0759	80	0	2838	0	KEEP
11	4703441	GCAxAAG	G	A	HCC5023CL	HCC5023BL	COSMIC	COVERED	1	1	1	457	9	0	118.104	0.304636	0.02	5.20116	105	46	3851	1365	0	0	GG	39.7225	132	0	4966	0	KEEP
15	56385908	CTCxAAT	C	A	HCC5032CL	HCC5032BL	NOVEL	COVERED	0.999948	0.999948	1	337	1	0	117.999	0.468085	0.02	1.52986	50	44	1797	1253	0	1	CC	41.4749	144	2	5325	16	KEEP
10	117185773	GAAxATC	A	T	HCC5012X	HCC5012BL	NOVEL	COVERED	0.989542	0.989542	1	179	0	0	117.994	0.696429	0.02	1.65546	17	39	485	1144	0	0	AA	14.5452	56	2	1761	20	KEEP
8	124792846	ATAxCAT	T	C	HCC5048CL	HCC5048T	NOVEL	COVERED	0.999998	0.999998	1	407	2	0	117.994	0.344828	0.02	4.04295	76	40	2172	1314	0	0	TT	42.037	140	0	4006	0	KEEP
12	9304126	ACCxACT	G	A	HCC5012X	HCC5012BL	NOVEL	COVERED	0.999862	0.999862	1	225	2	0	117.978	0.494253	0.02	1.39181	44	43	1462	1237	0	0	GG	15.6439	52	0	1739	0	KEEP
12	29494165	AAGxAGG	G	C	HCC5024T	HCC5024BL	NOVEL	COVERED	0.995687	0.995687	1	191	2	0	117.948	0.470588	0.02	2.29087	36	32	1354	1231	0	0	GG	14.7436	49	0	1749	0	KEEP
20	39730005	ATAxTTG	G	T	HCC5076CL	HCC5076BL	NOVEL	COVERED	0.999948	0.999948	1	332	8	0	117.724	0.431579	0.02	1.33047	54	41	1962	1264	0	0	GG	30.6976	102	0	3777	0	KEEP
12	124402443	AATxAGA	G	A	HCC5019CL	HCC5019BL	NOVEL	COVERED	0.996724	0.996724	1	184	1	0	117.313	0.580645	0.02	1.87474	26	36	986	1185	0	0	GG	17.7421	59	0	2122	0	KEEP
12	124402443	AATxAGA	G	A	HCC5019CL	HCC5019T	NOVEL	COVERED	0.996724	0.996724	1	165	1	0	117.313	0.580645	0.02	1.87474	26	36	986	1185	0	0	GG	9.36664	43	1	1575	34	KEEP
6	44274840	GACxAGG	G	A	HCC5019CL	HCC5019BL	NOVEL	COVERED	0.999919	0.999919	1	269	1	0	117.263	0.465909	0.02	1.75625	47	41	1671	1242	0	0	GG	27.0517	90	0	3082	0	KEEP
6	44274840	GACxAGG	G	A	HCC5019CL	HCC5019T	NOVEL	COVERED	0.999919	0.999919	1	253	0	0	117.263	0.465909	0.02	1.75625	47	41	1671	1242	0	0	GG	25.2576	84	0	2807	0	KEEP
13	49030434	TTCxAGA	C	T	HCC5023X	HCC5023BL	COSMIC	COVERED	0.78106	0.78106	1	181	7	0	117.245	1	0.02	-0.297772	0	34	0	1011	0	0	CC	24.6743	82	0	3088	0	KEEP
5	145393385	CTGxTGT	G	C	HCC5032CL	HCC5032BL	DBSNP	COVERED	1	1	1	389	0	0	117.178	0.266187	0.02	3.97757	102	37	3659	1345	0	0	GG	33.0744	110	0	4018	0	KEEP
9	140158587	CCGxAGC	C	A	HCC5079CL	HCC5079BL	NOVEL	COVERED	0.995687	0.995687	1	157	4	0	117.137	0.640625	0.02	1.59364	23	41	829	1158	0	0	CC	11.4376	38	0	1378	0	KEEP
2	19553289	TGAxGGA	G	C	HCC5012CL	HCC5012BL	NOVEL	COVERED	1	1	1	377	3	0	117.049	0.281046	0.02	5.77215	110	43	3937	1360	0	0	GG	32.1937	107	0	3817	0	KEEP
3	186953697	GCCxTCG	C	G	HCC5012T	HCC5012BL	NOVEL	COVERED	1	1	1	387	0	0	116.904	0.276596	0.02	3.69614	102	39	3634	1344	0	0	CC	33.404	111	0	3960	0	KEEP
17	33496886	GGCxCAG	A	C	HCC5032T	HCC5032BL	NOVEL	COVERED	0.999999	0.999999	1	340	0	0	116.894	0.303279	0.02	4.29046	85	37	2475	1317	0	0	AA	32.0105	107	0	2998	0	KEEP
2	89185056	GAAxTGA	C	G	HCC5023CL	HCC5023BL	DBSNP	COVERED	0.997548	0.997553	0.999994	189	5	0	116.878	0.492537	0.02	1.95712	34	33	1230	1213	0	0	CC	13.2384	44	0	1627	0	KEEP
10	23528589	AAAxGAG	C	T	HCC5079CL	HCC5079BL	DBSNP	COVERED	0.774571	0.78106	0.991692	86	4	0	116.755	1	0.02	-0.289454	0	32	0	1015	0	0	CC	6.52678	24	1	836	6	KEEP
17	2239502	TCCxCCC	G	T	HCC5012CL	HCC5012BL	NOVEL	COVERED	0.739671	0.739671	1	93	0	0	116.66	1	0.02	-0.280551	0	31	0	1019	0	0	GG	11.1354	37	0	1236	0	KEEP
X	150912072	CCAxCAT	C	A	HCC5036CL	HCC5036BL	NOVEL	COVERED	0.999948	0.999948	1	329	2	0	116.646	0.462366	0.02	1.24108	50	43	1647	1240	0	0	CC	40.2941	134	0	4900	0	KEEP
12	21919331	GGAxGGC	C	T	HCC5044CL	HCC5044BL	NOVEL	COVERED	1	1	1	492	12	0	116.637	0.342857	0.02	4.95213	92	48	3091	1330	0	0	CC	49.6113	165	0	5597	0	KEEP
16	31471007	GGCxGCG	A	T	HCC5076CL	HCC5076BL	NOVEL	COVERED	0.999984	0.999984	1	356	8	0	116.484	0.45098	0.02	3.85731	56	46	1856	1251	0	0	AA	38.4543	128	0	4226	0	KEEP
1	175304824	AATxGAA	G	T	HCC5032CL	HCC5032BL	NOVEL	COVERED	0.999962	0.999962	1	292	0	0	116.388	0.402062	0.02	1.51174	58	39	2183	1262	0	0	GG	24.1492	83	1	3002	7	KEEP
19	51191187	CTTxTGC	G	C	HCC5012CL	HCC5012BL	NOVEL	COVERED	1	1	1	355	1	0	116.227	0.274809	0.02	4.07389	95	36	3524	1325	0	0	GG	37.0204	123	0	4584	0	KEEP
1	145537454	CGGxGGA	C	G	HCC5032T	HCC5032BL	NOVEL	COVERED	1	1	1	354	3	0	116.141	0.244898	0.02	7.10329	111	36	3851	1345	0	0	CC	29.1383	97	0	3288	0	KEEP
9	141000133	ACCxGCC	G	A	HCC5024T	HCC5024BL	DBSNP	COVERED	0.999881	0.999881	1	232	2	0	116.056	0.458824	0.02	1.79121	46	39	1587	1230	0	0	GG	21.652	72	0	2328	0	KEEP
3	193042892	CACxTAA	C	T	HCC5076CL	HCC5076BL	NOVEL	COVERED	0.967425	0.967425	1	136	3	0	115.935	0.765957	0.02	1.9327	11	36	416	1099	0	0	CC	11.137	37	0	1387	0	KEEP
22	32000255	TCAxACC	G	T	HCC5050T	HCC5050BL	NOVEL	COVERED	0.99911	0.99911	1	239	1	0	115.636	0.554054	0.02	1.3978	33	41	1142	1182	0	1	GG	21.0593	70	0	2398	0	KEEP
1	243385073	ACGxATC	C	T	HCC5076T	HCC5076BL	NOVEL	COVERED	0.999768	0.999768	1	316	10	0	115.631	0.481928	0.02	1.32013	43	40	1606	1215	0	0	CC	30.3996	101	0	3794	0	KEEP
1	100623870	GGAxAGT	C	A	HCC5050T	HCC5050BL	NOVEL	COVERED	0.909069	0.909069	1	140	0	0	115.43	0.809524	0.02	-0.377185	8	34	297	1081	0	0	CC	15.0485	50	0	1781	0	KEEP
11	2924521	TGCxCCG	T	G	HCC5079CL	HCC5079BL	NOVEL	COVERED	0.78106	0.78106	1	139	4	0	115.425	1	0.02	-0.297834	0	31	0	1007	0	0	TT	17.7459	59	0	1976	0	KEEP
X	48847506	CCCxTAG	A	G	HCC5036CL	HCC5036BL	NOVEL	COVERED	1	1	1	476	3	0	115.392	0.244444	0.02	4.94653	136	44	3843	1378	0	0	AA	42.5428	142	0	4452	0	KEEP
10	1406101	CCGxGCT	C	T	HCC5012CL	HCC5012BL	NOVEL	COVERED	0.92664	0.92664	1	110	2	0	115.126	0.928571	0.02	-0.384646	3	39	100	1014	0	0	CC	12.9395	43	0	1401	0	KEEP
2	99439643	GACxGGG	C	T	HCC5050CL	HCC5050BL	NOVEL	COVERED	0.999956	0.999956	1	259	1	0	115.084	0.568182	0.02	1.44838	38	50	1129	1178	0	0	CC	23.3677	78	0	2314	0	KEEP
1	92946068	GAAxGCC	G	A	HCC5012X	HCC5012BL	NOVEL	COVERED	0.999998	0.999998	1	248	3	0	114.902	0.527778	0.02	3.37857	51	57	1716	1208	0	0	GG	17.1533	57	0	2035	0	KEEP
X	139040208	TAAxGGA	A	G	HCC5022CL	HCC5022BL	NOVEL	COVERED	0.99993	0.99993	1	382	0	0	114.73	0.357895	0.02	1.74634	61	34	1923	1254	0	0	AA	45.0933	150	0	4703	0	KEEP
X	139040208	TAAxGGA	A	G	HCC5022CL	HCC5022T	NOVEL	COVERED	0.99993	0.99993	1	302	0	0	114.73	0.357895	0.02	1.74634	61	34	1923	1254	0	0	AA	29.1469	97	0	3095	0	KEEP
12	1703158	CCCxTTG	C	G	HCC5075CL	HCC5075BL	NOVEL	COVERED	0.976865	0.976865	1	162	2	0	114.718	0.615385	0.02	2.0145	20	32	745	1145	0	0	CC	14.4425	48	0	1731	0	KEEP
19	44278420	GGTxCGT	G	A	HCC5012T	HCC5012BL	NOVEL	COVERED	0.999981	0.999981	1	337	0	0	114.671	0.401961	0.02	3.46749	61	41	2251	1250	0	0	GG	34.611	115	0	4257	0	KEEP
1	29068933	GCCxTGT	A	G	HCC5030CL	HCC5030BL	NOVEL	COVERED	0.954491	0.954491	1	190	6	0	114.594	0.767442	0.02	-0.420117	10	33	274	1090	0	0	AA	20.1496	67	0	2000	0	KEEP
11	33053007	TTCxTGA	C	T	HCC5024CL	HCC5024BL	NOVEL	COVERED	0.999862	0.999862	1	251	0	0	114.572	0.465909	0.02	1.49182	47	41	1746	1215	0	0	CC	21.9726	73	0	2679	0	KEEP
22	39132180	CTAxAAG	G	C	HCC5019T	HCC5019BL	NOVEL	COVERED	1	1	1	607	3	0	114.414	0.189055	0.02	8.94398	163	38	5907	1386	0	0	GG	60.7769	202	0	7259	0	KEEP
2	11774260	GGAxTTC	G	T	HCC5076CL	HCC5076BL	NOVEL	COVERED	1	1	1	380	7	0	114.402	0.291391	0.02	5.48261	107	44	4008	1330	0	0	GG	24.9778	83	0	3042	0	KEEP
4	663881	AACxTGC	C	G	HCC5076CL	HCC5076BL	NOVEL	COVERED	0.999768	0.999768	1	293	4	0	114.375	0.406977	0.02	1.82526	51	35	1788	1229	0	0	CC	29.1966	97	0	3584	0	KEEP
11	1782485	CACxGAG	G	A	HCC5024CL	HCC5024BL	NOVEL	COVERED	0.78106	0.78106	1	164	1	0	114.191	1	0.02	-0.29794	0	33	0	985	0	0	GG	24.06	80	0	2574	0	KEEP
2	15519707	GAAxAAT	G	C	HCC5048X	HCC5048T	NOVEL	COVERED	0.99993	0.99993	1	346	1	0	114.08	0.43956	0.02	1.25713	51	40	1538	1221	0	0	GG	39.1109	130	0	4512	0	KEEP
8	56686311	CTAxCAC	G	A	HCC5079CL	HCC5079BL	NOVEL	COVERED	0.993703	0.993703	1	158	9	0	114.074	0.629032	0.02	1.71943	23	39	842	1133	0	0	GG	12.8961	43	0	1524	0	KEEP
2	179647058	TGGxTTT	T	A	HCC5079CL	HCC5079BL	NOVEL	COVERED	1	1	1	298	7	0	114.073	0.344262	0.02	3.17708	80	42	2253	1281	0	0	TT	21.3274	73	1	2064	5	KEEP
X	128602711	TAAxGTT	C	T	HCC5076CL	HCC5076BL	NOVEL	COVERED	0.999978	0.999978	1	276	15	0	114.054	0.405941	0.02	3.6756	60	41	2180	1242	0	0	CC	22.8392	76	0	2695	0	KEEP
19	56002200	CGGxGGG	C	T	HCC5030CL	HCC5030BL	NOVEL	COVERED	0.78106	0.78106	1	115	0	0	113.923	0.970588	0.02	-0.297028	1	33	32	1003	0	0	CC	14.0351	47	0	1573	0	KEEP
15	48796042	GGCxCAA	G	A	HCC5022CL	HCC5022BL	DBSNP	COVERED	0.967422	0.967425	0.999997	142	2	0	113.811	0.803922	0.02	1.63694	10	41	331	1055	0	0	GG	13.8331	46	0	1455	0	KEEP
19	46308111	TTGxTTC	A	T	HCC5024CL	HCC5024BL	DBSNP	COVERED	0.999987	0.999987	1	339	2	0	113.747	0.428571	0.02	3.77003	56	42	1572	1228	0	0	AA	34.7912	122	2	3590	15	KEEP
4	187079097	GCTxAAG	C	G	HCC5048X	HCC5048T	NOVEL	COVERED	0.999973	0.999973	1	326	2	0	113.671	0.423913	0.02	3.38647	53	39	1649	1223	0	0	CC	34.5974	115	0	4071	0	KEEP
19	47588318	CCAxGTC	T	G	HCC5044CL	HCC5044BL	NOVEL	COVERED	1	1	1	928	18	0	113.634	0.122642	0.02	13.2429	279	39	8539	1464	0	0	TT	63.6369	212	0	6453	0	KEEP
15	76206490	TTGxGAA	A	G	HCC5032T	HCC5032BL	DBSNP	COVERED	0.987943	0.987943	1	252	0	0	113.557	0.559322	0.02	2.17028	26	33	865	1154	0	0	AA	30.9615	103	0	3386	0	KEEP
17	38434646	TCAxCTC	T	C	HCC5012X	HCC5012BL	NOVEL	COVERED	0.668523	0.668523	1	103	1	0	113.31	1	0.02	-0.254261	0	29	0	995	0	0	TT	12.0308	40	0	1162	0	KEEP
3	64608146	CTAxGGC	C	T	HCC5024CL	HCC5024BL	NOVEL	COVERED	0.818465	0.818465	1	203	0	0	113.154	0.971429	0.02	-0.3064	1	34	36	990	0	0	CC	27.9323	93	0	3056	0	KEEP
2	187625833	AACxATG	C	A	HCC5079CL	HCC5079BL	NOVEL	COVERED	1	1	1	357	9	0	113.144	0.290123	0.02	4.79998	115	47	4076	1331	0	0	CC	21.3437	75	1	2640	10	KEEP
6	89322487	TCCxTGT	G	A	HCC5030CL	HCC5030BL	DBSNP	COVERED	0.999835	0.999835	1	239	4	0	113.136	0.436782	0.02	1.40011	49	38	1722	1209	0	0	GG	26.1455	87	0	2914	0	KEEP
15	42737076	AAGxGCT	G	A	HCC5012X	HCC5012BL	NOVEL	COVERED	0.865745	0.865745	1	119	1	0	113.082	1	0.02	-0.341187	0	35	0	965	0	0	GG	10.6814	40	1	1403	12	KEEP
6	112452366	TTTxAAC	C	T	HCC5048X	HCC5048T	NOVEL	COVERED	0.899314	0.899314	1	200	0	0	113.053	0.974359	0.02	-0.366123	1	38	32	972	0	0	CC	25.882	86	0	3080	0	KEEP
1	82302737	ATAxAGA	C	A	HCC5044CL	HCC5044BL	NOVEL	COVERED	0.909069	0.909069	1	109	3	0	113.051	0.785714	0.02	-0.377137	9	33	337	1068	0	0	CC	12.0405	40	0	1576	0	KEEP
17	7577580	TTGxAGT	T	C	HCC5032CL	HCC5032BL	COSMIC	COVERED	0.693666	0.693668	0.999997	87	0	0	112.977	1	0.02	-0.263181	0	27	0	1001	0	0	TT	8.09959	27	0	747	0	KEEP
5	137528336	ACTxTAA	G	T	HCC5079CL	HCC5079BL	NOVEL	COVERED	0.963772	0.963774	0.999998	116	5	0	112.954	0.755102	0.02	1.74254	12	37	430	1072	0	0	GG	9.93266	33	0	1202	0	KEEP
1	237037162	TTGxGCA	G	A	HCC5024T	HCC5024BL	NOVEL	COVERED	0.981955	0.981955	1	161	0	0	112.614	0.581818	0.02	2.08813	23	32	829	1136	0	0	GG	16.245	54	0	1859	0	KEEP
10	98469392	TGCxAAT	C	A	HCC5032T	HCC5032BL	NOVEL	COVERED	0.998993	0.998993	1	323	1	0	112.572	0.461538	0.02	1.90392	42	36	1629	1188	0	0	CC	39.3904	131	0	4876	0	KEEP
15	60639798	GCAxCAT	C	T	HCC5030CL	HCC5030BL	NOVEL	COVERED	0.999907	0.999907	1	297	7	0	112.367	0.460674	0.02	1.26732	48	41	1748	1196	0	0	CC	26.4773	88	0	3212	0	KEEP
22	30775614	CCTxCAG	G	A	HCC5048X	HCC5048T	NOVEL	COVERED	0.865745	0.865745	1	124	0	0	112.321	1	0.02	-0.341173	0	37	0	948	0	0	GG	9.5648	43	1	1526	32	KEEP
10	127516153	CACxGCA	T	A	HCC5044CL	HCC5044BL	NOVEL	COVERED	0.998465	0.998465	1	248	6	0	112.235	0.521739	0.02	1.63149	33	36	1059	1158	0	0	TT	22.2481	74	0	2353	0	KEEP
19	19011239	AGCxTCT	G	A	HCC5079CL	HCC5079BL	NOVEL	COVERED	0.973965	0.973965	1	154	2	0	111.91	0.673077	0.02	1.71667	17	35	583	1095	0	0	GG	15.0198	50	0	1676	0	KEEP
2	101924706	CCCxCGA	A	G	HCC5048CL	HCC5048T	NOVEL	COVERED	1	1	1	392	2	0	111.83	0.3	0.02	3.87543	84	36	2092	1264	0	0	AA	43.9822	152	1	3623	11	KEEP
2	11774260	GGAxTTC	G	T	HCC5076T	HCC5076BL	NOVEL	COVERED	0.999978	0.999978	1	291	6	0	111.812	0.41	0.02	3.37699	59	41	2165	1217	0	0	GG	24.9778	83	0	3042	0	KEEP
7	8099817	GAAxAAG	T	C	HCC5030CL	HCC5030BL	NOVEL	COVERED	0.668523	0.668523	1	158	1	0	111.477	1	0.02	-0.25441	0	27	0	986	0	0	TT	21.9567	73	0	2187	0	KEEP
12	112630946	ACTxTGG	T	C	HCC5079CL	HCC5079BL	NOVEL	COVERED	0.998696	0.998696	1	258	12	0	111.445	0.418919	0.02	2.02258	43	31	1266	1185	0	0	TT	30.0012	100	0	2892	0	KEEP
10	3150973	ATTxGAC	C	T	HCC5079CL	HCC5079BL	DBSNP	COVERED	0.998875	0.999999	0.998875	237	8	0	111.43	0.333333	0.02	3.28363	80	40	2789	1255	0	0	CC	8.35001	28	0	864	0	KEEP
1	145537454	CGGxGGA	C	G	HCC5032CL	HCC5032BL	NOVEL	COVERED	1	1	1	341	1	0	111.328	0.284615	0.02	4.34774	93	37	3091	1274	0	0	CC	29.1383	97	0	3288	0	KEEP
3	49137513	GCCxTTG	C	T	HCC5012CL	HCC5012BL	NOVEL	COVERED	0.996233	0.996233	1	215	1	0	111.321	0.536232	0.02	1.78372	32	37	1153	1144	0	0	CC	21.3492	71	0	2561	0	KEEP
22	45927195	GACxGCT	C	G	HCC5023T	HCC5023BL	DBSNP+COSMIC	COVERED	0.995084	0.995084	1	219	3	0	111.293	0.492537	0.02	1.80116	34	33	1073	1157	0	0	CC	26.4277	88	0	2820	0	KEEP
22	45937061	TGGxACA	G	A	HCC5048CL	HCC5048T	DBSNP	COVERED	0.976857	0.976865	0.999992	144	0	0	111.273	0.72549	0.02	1.70862	14	37	497	1068	0	0	GG	11.7343	39	0	1330	0	KEEP
2	172690512	ATAxCAA	T	C	HCC5012T	HCC5012BL	NOVEL	COVERED	0.818465	0.818465	1	138	0	0	111.246	0.833333	0.02	-0.315662	6	30	198	1040	0	0	TT	14.1417	47	0	1474	0	KEEP
20	57599547	CGAxATC	C	T	HCC5022CL	HCC5022BL	NOVEL	COVERED	0.999999	0.999999	1	252	2	0	111.234	0.364407	0.02	3.32761	75	43	2738	1244	0	0	CC	19.2601	64	0	2297	0	KEEP
14	22038356	CCTxATT	G	C	HCC5022CL	HCC5022BL	NOVEL	COVERED	1	1	1	323	0	0	111.139	0.244604	0.02	4.22954	105	34	3913	1285	0	0	GG	24.682	82	0	3051	0	KEEP
14	22038356	CCTxATT	G	C	HCC5022CL	HCC5022T	NOVEL	COVERED	1	1	1	301	0	0	111.139	0.244604	0.02	4.22954	105	34	3913	1285	0	0	GG	23.4618	78	0	2937	0	KEEP
17	7579307	CAAxTGA	C	T	HCC5079CL	HCC5079BL	COSMIC	COVERED	0.78106	0.78106	1	155	3	0	110.873	1	0.02	-0.297984	0	31	0	961	0	0	CC	19.2632	64	0	2364	0	KEEP
13	39261634	CTTxGGC	C	G	HCC5048CL	HCC5048T	NOVEL	COVERED	0.979526	0.979526	1	138	0	0	110.836	0.592593	0.02	2.10593	22	32	699	1114	0	0	CC	14.7459	49	0	1610	0	KEEP
2	152317742	GAAxGAA	G	A	HCC5024CL	HCC5024BL	NOVEL	COVERED	0.996724	0.996724	1	182	1	0	110.835	0.552239	0.02	1.78374	30	37	1061	1132	0	0	GG	17.1538	57	0	2060	0	KEEP
2	152317742	GAAxGAA	G	A	HCC5024CL	HCC5024T	NOVEL	COVERED	0.996724	0.996724	1	200	1	0	110.835	0.552239	0.02	1.78374	30	37	1061	1132	0	0	GG	19.563	65	0	2454	0	KEEP
10	5541064	AGCxGCT	G	A	HCC5012T	HCC5012BL	COSMIC	COVERED	0.97082	0.97082	1	219	0	0	110.81	0.777778	0.02	1.92653	10	35	336	1048	0	0	GG	30.0643	100	0	3251	0	KEEP
12	56346717	CAGxTGA	G	T	HCC5076CL	HCC5076BL	NOVEL	COVERED	0.999978	0.999978	1	330	12	0	110.691	0.424242	0.02	3.27916	57	42	2032	1200	0	0	GG	31.2903	104	0	3750	0	KEEP
10	101565218	GAGxGTA	C	T	HCC5076CL	HCC5076BL	NOVEL	COVERED	0.760887	0.760887	1	151	4	0	110.675	1	0.02	-0.289415	0	31	0	959	0	0	CC	17.4015	58	0	1974	0	KEEP
21	37445233	GTTxGTC	G	A	HCC5024T	HCC5024BL	NOVEL	COVERED	0.989542	0.989542	1	187	0	0	110.536	0.542373	0.02	2.07116	27	32	869	1129	0	0	GG	21.2969	71	0	2358	0	KEEP
9	92220669	GATxCAG	C	A	HCC5012CL	HCC5012BL	NOVEL	COVERED	0.999559	0.999559	1	265	0	0	110.535	0.47561	0.02	1.75162	43	39	1568	1166	0	0	CC	31.5801	105	0	3687	0	KEEP
16	87871581	CACxGCC	C	T	HCC5075CL	HCC5075BL	DBSNP	COVERED	0.992926	0.992926	1	247	7	0	110.423	0.576271	0.02	1.92735	25	34	844	1117	0	0	CC	23.775	79	0	2673	0	KEEP
16	87871581	CACxGCC	C	T	HCC5075CL	HCC5075T	DBSNP	COVERED	0.992926	0.992926	1	216	5	0	110.423	0.576271	0.02	1.92735	25	34	844	1117	0	0	CC	13.7459	58	1	1848	35	KEEP
X	77267088	CATxCTT	T	G	HCC5012CL	HCC5012BL	NOVEL	COVERED	0.78106	0.78106	1	160	0	0	110.348	0.933333	0.02	-0.297295	2	28	61	1003	0	0	TT	21.6584	72	0	2260	0	KEEP
14	106376385	GGCxTCC	G	A	HCC5030CL	HCC5030BL	DBSNP	COVERED	0.981981	0.999487	0.982485	168	9	0	110.166	0.493333	0.02	1.36235	38	37	1293	1151	0	0	GG	5.71847	19	0	666	0	KEEP
2	179599562	TACxTTC	A	C	HCC5024CL	HCC5024BL	NOVEL	COVERED	0.989542	0.989542	1	194	0	0	110.072	0.553571	0.02	2.17065	25	31	763	1120	0	0	AA	21.8948	73	0	2283	0	KEEP
18	32707007	AAAxCCG	T	A	HCC5019CL	HCC5019BL	NOVEL	COVERED	0.997898	0.997898	1	258	1	0	110.022	0.506849	0.02	1.64955	36	37	1079	1144	0	0	TT	27.3459	97	2	2912	16	KEEP
5	79498839	AGAxAGA	G	A	HCC5032CL	HCC5032BL	NOVEL	COVERED	0.999989	0.999989	1	349	0	0	109.983	0.358491	0.02	3.83857	68	38	2534	1219	0	0	GG	37.6227	125	0	4712	0	KEEP
19	8660889	TATxGTC	C	T	HCC5024CL	HCC5024BL	NOVEL	COVERED	0.999978	0.999978	1	312	0	0	109.926	0.43299	0.02	3.8749	55	42	1998	1188	0	0	CC	34.9056	116	0	4159	0	KEEP
14	106385245	TGGxTGC	C	G	HCC5024T	HCC5024BL	DBSNP	COVERED	0.835715	0.835716	0.999999	133	0	0	109.766	1	0.02	-0.324507	0	27	0	969	0	0	CC	14.446	48	0	1737	0	KEEP
1	158725242	GTGxTGA	C	T	HCC5012CL	HCC5012BL	NOVEL	COVERED	1	1	1	556	2	0	109.766	0.401709	0.02	6.99424	70	47	2532	1217	0	0	CC	52.329	174	0	6143	0	KEEP
1	158725242	GTGxTGA	C	T	HCC5012CL	HCC5012T	NOVEL	COVERED	1	1	1	569	1	0	109.766	0.401709	0.02	6.99424	70	47	2532	1217	0	0	CC	55.2899	184	0	6675	0	KEEP
22	36688312	CCCxAGA	G	A	HCC5019CL	HCC5019BL	NOVEL	COVERED	0.999987	0.999987	1	248	0	0	109.729	0.349515	0.02	3.8474	67	36	2449	1215	0	0	GG	22.517	75	0	2569	0	KEEP
6	52013844	ACAxAAG	G	A	HCC5022CL	HCC5022BL	NOVEL	COVERED	0.99994	0.99994	1	295	0	0	109.649	0.385417	0.02	1.43817	59	37	2178	1198	0	0	GG	24.9798	83	0	3021	0	KEEP
X	83124940	TAAxATT	T	C	HCC5075T	HCC5075BL	NOVEL	COVERED	0.999862	0.999862	1	289	7	0	109.636	0.372093	0.02	1.89015	54	32	1567	1190	0	0	TT	26.1045	87	0	2664	0	KEEP
1	155904237	TTCxTAC	T	C	HCC5044CL	HCC5044BL	DBSNP	COVERED	1	1	1	1208	31	0	109.617	0.084711	0.02	22.3277	443	41	13717	1510	0	0	TT	55.3307	184	0	5757	0	KEEP
8	63056032	TGAxGGC	C	T	HCC5012CL	HCC5012BL	NOVEL	COVERED	0.997163	0.997163	1	186	0	0	109.39	0.714286	0.02	1.66715	14	35	465	1055	0	0	CC	16.2405	54	0	1784	0	KEEP
19	960059	GGCxCCA	A	C	HCC5012T	HCC5012BL	NOVEL	COVERED	0.954491	0.954491	1	209	1	0	109.324	0.681818	0.02	-0.429136	14	30	335	1069	0	0	AA	26.3249	88	0	2565	0	KEEP
22	26164786	GGAxGTA	C	T	HCC5044CL	HCC5044BL	DBSNP	COVERED	1	1	1	451	9	0	109.271	0.247059	0.02	4.73798	128	42	4377	1305	0	0	CC	33.661	116	1	4050	11	KEEP
12	80935447	TCAxTGA	C	G	HCC5032T	HCC5032BL	NOVEL	COVERED	0.954491	0.954491	1	130	0	0	109.251	0.617021	0.02	-0.429324	18	29	678	1090	0	0	CC	12.3242	41	0	1503	0	KEEP
14	102505121	AAAxGAA	T	G	HCC5012X	HCC5012BL	NOVEL	COVERED	1	1	1	492	7	0	109.201	0.160643	0.02	10.4719	209	40	6145	1377	0	0	TT	27.9573	93	0	2841	0	KEEP
8	72246461	AAAxACA	G	C	HCC5032T	HCC5032BL	NOVEL	COVERED	0.981955	0.981955	1	176	0	0	109.193	0.517857	0.02	2.38737	27	29	1032	1122	0	0	GG	22.2737	74	0	2785	0	KEEP
7	76019531	CCTxGCC	C	T	HCC5023T	HCC5023BL	NOVEL	COVERED	1	1	1	668	10	0	109.181	0.223881	0.02	6.95404	156	45	5460	1341	0	0	CC	63.1312	210	0	7221	0	KEEP
6	159458028	TATxCAA	C	G	HCC5030CL	HCC5030BL	NOVEL	COVERED	0.739671	0.739671	1	142	1	0	109.103	1	0.02	-0.280747	0	26	0	967	0	0	CC	20.4523	68	0	2473	0	KEEP
19	805441	CCCxCTC	G	A	HCC5044CL	HCC5044BL	DBSNP	COVERED	1	1	1	647	7	0	109.093	0.187266	0.02	7.70116	217	50	7305	1411	0	0	GG	39.4123	131	0	4380	0	KEEP
11	129753194	TAGxTAC	G	C	HCC5019T	HCC5019BL	NOVEL	COVERED	0.999978	0.999978	1	334	0	0	109.032	0.336735	0.02	4.67248	65	33	2294	1205	0	0	GG	32.2039	107	0	3752	0	KEEP
10	26800896	AATxGGC	G	T	HCC5012CL	HCC5012BL	NOVEL	COVERED	0.999559	0.999559	1	182	2	0	108.742	0.493976	0.02	1.55349	42	41	1444	1142	0	0	GG	13.5184	45	0	1515	0	KEEP
16	88798941	GTGxTTC	G	A	HCC5032T	HCC5032BL	NOVEL	COVERED	0.998993	0.998993	1	207	1	0	108.705	0.5	0.02	1.70609	38	38	1424	1136	0	0	GG	22.273	74	0	2719	0	KEEP
6	10990509	ATCxATA	C	A	HCC5079CL	HCC5079BL	NOVEL	COVERED	0.999895	0.999895	1	237	5	0	108.653	0.445652	0.02	1.38449	51	41	1879	1167	0	0	CC	17.7732	61	1	2133	5	KEEP
11	67288608	AAAxTCC	C	G	HCC5022CL	HCC5022BL	NOVEL	COVERED	0.999997	0.999997	1	313	0	0	108.616	0.372093	0.02	4.3667	54	32	1917	1180	0	0	CC	28.2404	94	0	3220	0	KEEP
10	13237015	TGCxTAT	G	A	HCC5079CL	HCC5079BL	DBSNP	COVERED	0.739468	0.739671	0.999725	100	5	0	108.579	1	0.02	-0.280138	0	32	0	934	0	0	GG	9.8698	33	0	1065	0	KEEP
20	1212078	AGCxGTA	A	T	HCC5079CL	HCC5079BL	NOVEL	COVERED	0.987943	0.987943	1	170	5	0	108.568	0.59322	0.02	1.86349	24	35	730	1093	0	0	AA	17.7177	59	0	1704	0	KEEP
17	48627923	TGAxGTG	C	T	HCC5012CL	HCC5012BL	NOVEL	COVERED	1	1	1	523	2	0	108.465	0.166667	0.02	8.57998	220	44	7544	1391	0	0	CC	31.8737	106	0	3548	0	KEEP
17	48627923	TGAxGTG	C	T	HCC5012CL	HCC5012T	NOVEL	COVERED	1	1	1	548	1	0	108.465	0.166667	0.02	8.57998	220	44	7544	1391	0	0	CC	36.9	123	0	4117	0	KEEP
16	90072697	ATCxTGT	G	A	HCC5012CL	HCC5012BL	NOVEL	COVERED	0.760887	0.760887	1	137	1	0	108.418	1	0.02	-0.289195	0	32	0	932	0	0	GG	16.5501	55	0	1854	0	KEEP
12	27529446	TATxCTC	G	A	HCC5012T	HCC5012BL	NOVEL	COVERED	0.998867	0.998867	1	206	0	0	108.333	0.493151	0.02	1.8136	37	36	1320	1132	0	0	GG	19.9389	67	0	2223	0	KEEP
1	53245571	AGCxTTA	G	A	HCC5032CL	HCC5032BL	NOVEL	COVERED	1	1	1	464	1	0	108.308	0.242424	0.02	5.35906	125	40	4246	1289	0	0	GG	32.1921	107	0	3770	0	KEEP
11	1782485	CACxGAG	G	A	HCC5024T	HCC5024BL	NOVEL	COVERED	0.818465	0.818465	1	165	0	0	108.305	0.90625	0.02	-0.315359	3	29	102	988	0	0	GG	24.06	80	0	2574	0	KEEP
14	106452766	CCCxGCC	T	A	HCC5023CL	HCC5023BL	DBSNP+COSMIC	COVERED	0.992749	0.99911	0.993634	148	3	0	108.089	0.567164	0.02	1.59777	29	38	934	1100	0	0	TT	3.60995	12	0	376	0	KEEP
1	161058940	TGTxTGT	T	C	HCC5036T	HCC5036BL	NOVEL	COVERED	0.999487	0.999487	1	227	1	0	108.07	0.410256	0.02	1.86962	46	32	1387	1157	0	0	TT	20.1082	67	0	2007	0	KEEP
2	37455983	TTTxCTT	A	C	HCC5076CL	HCC5076BL	NOVEL	COVERED	0.989542	0.989542	1	195	4	0	107.96	0.508475	0.02	2.26129	29	30	879	1114	0	0	AA	23.162	77	0	2359	0	KEEP
2	37455983	TTTxCTT	A	C	HCC5076CL	HCC5076T	NOVEL	COVERED	0.989542	0.989542	1	180	5	0	107.96	0.508475	0.02	2.26129	29	30	879	1114	0	0	AA	21.8548	73	0	2051	0	KEEP
3	47447927	ACTxTAC	T	A	HCC5032T	HCC5032BL	NOVEL	COVERED	0.998465	0.998465	1	219	0	0	107.895	0.513514	0.02	1.73158	36	38	1168	1121	0	0	TT	21.9231	73	0	2211	0	KEEP
17	47583943	CGTxCCT	G	C	HCC5012T	HCC5012BL	NOVEL	COVERED	0.899314	0.899314	1	182	0	0	107.583	0.717949	0.02	-0.368478	11	28	401	1043	0	0	GG	26.4486	88	0	3122	0	KEEP
1	153177346	GCAxCAC	C	A	HCC5076CL	HCC5076BL	NOVEL	COVERED	0.9982	0.9982	1	204	5	0	107.476	0.552239	0.02	1.55021	30	37	1082	1099	0	0	CC	19.549	65	0	2356	0	KEEP
19	12975854	TGCxTAC	C	A	HCC5012T	HCC5012BL	NOVEL	COVERED	0.999973	0.999973	1	295	4	0	107.451	0.397959	0.02	3.6842	59	39	2103	1175	0	0	CC	31.278	104	0	3660	0	KEEP
15	65040742	GGGxTCA	A	T	HCC5032T	HCC5032BL	NOVEL	COVERED	0.992926	0.992926	1	216	1	0	107.421	0.557377	0.02	2.04428	27	34	895	1094	0	0	AA	22.4927	75	0	2222	0	KEEP
6	41557832	CCTxGGC	G	A	HCC5036CL	HCC5036BL	NOVEL	COVERED	1	1	1	357	3	0	107.3	0.347107	0.02	3.22276	79	42	2659	1212	0	0	GG	37.2881	124	0	4407	0	KEEP
17	58150586	GAGxCAA	C	T	HCC5076T	HCC5076BL	NOVEL	COVERED	0.78106	0.78106	1	123	2	0	107.149	0.939394	0.02	-0.297831	2	31	74	957	0	0	CC	12.94	43	0	1558	0	KEEP
17	48145505	GCAxTGA	A	G	HCC5075T	HCC5075BL	NOVEL	COVERED	0.999678	0.999678	1	318	5	0	106.949	0.390244	0.02	1.93348	50	32	1527	1155	0	0	AA	33.0821	110	0	3480	0	KEEP
1	245862254	GGTxCGC	C	T	HCC5022CL	HCC5022BL	NOVEL	COVERED	0.999998	0.999998	1	275	0	0	106.929	0.354545	0.02	3.56089	71	39	2537	1194	0	0	CC	17.7398	59	0	2079	0	KEEP
17	7577114	GCAxAAA	C	T	HCC5030CL	HCC5030BL	COSMIC	COVERED	0.818465	0.818465	1	148	3	0	106.608	1	0.02	-0.315018	0	34	0	905	0	0	CC	18.6619	62	0	2361	0	KEEP
3	119180878	GAAxGGC	C	T	HCC5024T	HCC5024BL	NOVEL	COVERED	0.999622	0.999622	1	256	0	0	106.496	0.426829	0.02	1.6519	47	35	1642	1141	0	0	CC	24.659	82	0	2783	0	KEEP
22	50900692	CCCxAAG	G	A	HCC5032CL	HCC5032BL	NOVEL	COVERED	0.9982	0.9982	1	266	1	0	106.415	0.479452	0.02	1.7398	38	35	1331	1117	0	0	GG	34.8982	116	0	4128	0	KEEP
12	29494165	AAGxAGG	G	C	HCC5024CL	HCC5024BL	NOVEL	COVERED	0.97082	0.97082	1	171	0	0	106.392	0.568627	0.02	2.32261	22	29	807	1077	0	0	GG	14.7436	49	0	1749	0	KEEP
13	108922223	AACxTTC	C	A	HCC5019CL	HCC5019BL	NOVEL	COVERED	0.9982	0.9982	1	245	1	0	106.374	0.507042	0.02	1.54117	35	36	1247	1106	0	0	CC	29.4911	98	0	3431	0	KEEP
9	35751339	TGGxAAG	G	A	HCC5012T	HCC5012BL	NOVEL	COVERED	0.999862	0.999862	1	258	0	0	106.292	0.377778	0.02	1.5905	56	34	2057	1160	0	0	GG	29.7944	99	0	3544	0	KEEP
19	56103984	GAAxGGC	C	T	HCC5075T	HCC5075BL	NOVEL	COVERED	0.999987	0.999987	1	457	8	0	106.278	0.40404	0.02	3.45088	59	40	2031	1163	0	0	CC	50.2535	167	0	5948	0	KEEP
9	37186762	ATTxATT	C	T	HCC5011CL	HCC5011T	DBSNP	COVERED	0.999407	0.999407	1	278	8	0	106.191	0.466667	0.02	1.56991	40	35	1444	1120	0	0	CC	27.3858	91	0	3438	0	KEEP
20	19941379	GAAxAAA	G	T	HCC5012CL	HCC5012BL	NOVEL	COVERED	0.996724	0.996724	1	159	0	0	106.135	0.536232	0.02	1.57597	32	37	1151	1092	0	0	GG	11.1368	37	0	1351	0	KEEP
7	142989414	AGCxAGA	C	G	HCC5048X	HCC5048T	NOVEL	COVERED	1	1	1	388	1	0	106.083	0.321429	0.02	2.60431	95	45	2861	1228	1	0	CC	36.1284	130	1	4395	28	KEEP
16	31191423	CGGxGGA	C	T	HCC5076T	HCC5076BL	NOVEL	COVERED	0.999218	0.999218	1	256	7	0	106.063	0.461538	0.02	1.38898	42	36	1504	1123	0	0	CC	24.0759	80	0	2838	0	KEEP
3	69928323	CGAxAAG	T	G	HCC5032CL	HCC5032BL	NOVEL	COVERED	0.973965	0.973965	1	235	1	0	106.051	0.537037	0.02	2.21412	25	29	763	1084	0	0	TT	28.2433	94	0	2921	0	KEEP
17	33496886	GGCxCAG	A	C	HCC5032CL	HCC5032BL	NOVEL	COVERED	0.999989	0.999989	1	320	2	0	106.032	0.32381	0.02	4.13976	71	34	2057	1185	0	0	AA	32.0105	107	0	2998	0	KEEP
X	5821765	CCGxAGG	C	T	HCC5044CL	HCC5044BL	NOVEL	COVERED	0.9982	0.9982	1	276	4	0	106.019	0.5	0.02	1.54047	35	35	1293	1104	0	0	CC	27.3881	91	0	3422	0	KEEP
7	99205331	GCCxTGG	C	G	HCC5019CL	HCC5019BL	NOVEL	COVERED	0.993703	0.993703	1	177	0	0	105.968	0.523077	0.02	1.91966	31	34	1091	1094	0	0	CC	16.5221	55	0	1897	0	KEEP
6	160961290	GGCxCTG	G	A	HCC5030CL	HCC5030BL	DBSNP	COVERED	0.760887	0.760887	1	127	3	0	105.945	1	0.02	-0.289217	0	31	0	912	0	0	GG	16.8077	56	0	1892	0	KEEP
1	153177346	GCAxCAC	C	A	HCC5076T	HCC5076BL	NOVEL	COVERED	0.998867	0.998867	1	222	5	0	105.886	0.521739	0.02	1.42399	33	36	1172	1095	0	0	CC	19.549	65	0	2356	0	KEEP
16	67862565	GGAxTCA	C	A	HCC5050T	HCC5050BL	NOVEL	COVERED	0.998465	0.998465	1	281	1	0	105.86	0.6	0.02	1.45214	28	42	927	1065	0	0	CC	32.7945	109	0	3705	0	KEEP
18	21512060	TGGxCAC	C	T	HCC5019CL	HCC5019BL	NOVEL	COVERED	0.998867	0.998867	1	220	0	0	105.727	0.472222	0.02	1.71549	38	34	1339	1111	0	0	CC	16.9411	68	1	2293	33	KEEP
17	7721867	GCAxCTG	G	T	HCC5044CL	HCC5044BL	NOVEL	COVERED	1	1	1	798	11	0	105.675	0.16129	0.02	7.91771	234	45	8595	1377	0	0	GG	64.1437	216	1	7966	6	KEEP
1	111860478	ACAxTAG	C	G	HCC5032T	HCC5032BL	NOVEL	COVERED	0.999998	0.999998	1	358	0	0	105.67	0.285714	0.02	4.54881	80	32	2984	1195	0	0	CC	36.1163	120	0	4471	0	KEEP
3	57348599	ATTxCTT	T	A	HCC5079CL	HCC5079BL	NOVEL	COVERED	0.979526	0.979526	1	156	4	0	105.627	0.618182	0.02	1.69842	21	34	650	1053	0	0	TT	15.0382	50	0	1484	0	KEEP
22	33265198	AGCxCTG	A	C	HCC5076CL	HCC5076BL	NOVEL	COVERED	0.999622	0.999622	1	256	8	0	105.352	0.407407	0.02	1.74394	48	33	1496	1134	0	0	AA	23.0224	77	0	2351	0	KEEP
22	33265198	AGCxCTG	A	C	HCC5076CL	HCC5076T	NOVEL	COVERED	0.999622	0.999622	1	264	3	0	105.352	0.407407	0.02	1.74394	48	33	1496	1134	0	0	AA	23.1508	77	0	2429	0	KEEP
12	122614583	CATxTCG	G	A	HCC5012T	HCC5012BL	NOVEL	COVERED	0.999962	0.999962	1	277	2	0	105.283	0.393617	0.02	1.4214	57	37	2038	1150	0	0	GG	26.7761	89	0	3233	0	KEEP
2	46707761	TGGxGTT	A	C	HCC5076CL	HCC5076BL	NOVEL	COVERED	1	1	1	382	9	0	105.278	0.23871	0.02	6.15327	118	37	3904	1246	0	0	AA	27.0757	90	0	3084	0	KEEP
2	37458439	TGGxATC	G	A	HCC5019T	HCC5019BL	NOVEL	COVERED	1	1	1	506	1	0	105.27	0.264516	0.02	5.46378	114	41	4100	1246	0	0	GG	51.4552	171	0	6106	0	KEEP
7	150554973	CCAxCGG	A	T	HCC5012CL	HCC5012BL	NOVEL	COVERED	0.996724	0.996724	1	201	1	0	105.198	0.530303	0.02	1.68717	31	35	857	1083	0	0	AA	18.2615	65	1	1801	11	KEEP
7	150554973	CCAxCGG	A	T	HCC5012CL	HCC5012T	NOVEL	COVERED	0.996724	0.996724	1	162	2	0	105.198	0.530303	0.02	1.68717	31	35	857	1083	0	0	AA	11.36	44	2	1074	15	KEEP
X	118986788	CCCxTGG	T	G	HCC5076T	HCC5076BL	NOVEL	COVERED	0.999559	0.999559	1	254	1	0	105.179	0.414634	0.02	1.7521	48	34	1539	1131	0	0	TT	20.9927	70	0	2158	0	KEEP
9	130495813	GTTxCCT	C	T	HCC5012T	HCC5012BL	NOVEL	COVERED	0.970693	0.97082	0.999869	111	0	0	105.025	0.653846	0.02	1.92392	18	34	640	1034	0	0	CC	6.30827	21	0	734	0	KEEP
11	120831839	GAGxTGT	A	C	HCC5012CL	HCC5012BL	NOVEL	COVERED	0.877705	0.877708	0.999997	94	0	0	104.808	0.72973	0.02	-0.350904	10	27	310	1013	0	0	AA	9.323	31	0	1002	0	KEEP
14	58563696	TGTxCCT	C	A	HCC5012CL	HCC5012BL	NOVEL	COVERED	0.693668	0.693668	1	99	0	0	104.515	1	0.02	-0.263014	0	29	0	907	0	0	CC	12.9422	43	0	1544	0	KEEP
22	23010963	CCCxTCT	C	A	HCC5018CL	HCC5018BL	DBSNP	COVERED	0.999804	0.999804	1	223	5	0	104.475	0.458824	0.02	1.3106	46	39	1678	1114	0	0	CC	15.6292	52	0	1893	0	KEEP
6	31238891	CTGxGGA	C	G	HCC5044CL	HCC5044BL	NOVEL	COVERED	0.92664	0.92664	1	146	4	0	104.448	0.666667	0.02	-0.394783	14	28	484	1027	0	0	CC	13.2409	44	0	1485	0	KEEP
14	106385245	TGGxTGC	C	G	HCC5024CL	HCC5024BL	DBSNP	COVERED	0.693668	0.693668	0.999999	120	0	0	104.398	1	0.02	-0.263138	0	26	0	920	0	0	CC	14.446	48	0	1737	0	KEEP
3	56599217	TAAxAAA	G	C	HCC5044CL	HCC5044BL	NOVEL	COVERED	0.992094	0.992094	1	204	6	0	104.375	0.483871	0.02	2.13537	32	30	1143	1087	0	0	GG	23.1736	77	0	2850	0	KEEP
19	5832357	TATxGGT	G	A	HCC5024CL	HCC5024BL	NOVEL	COVERED	0.999993	0.999993	1	320	1	0	104.112	0.45098	0.02	3.84235	56	46	2077	1129	0	0	GG	37.2902	124	0	4450	0	KEEP
19	5832357	TATxGGT	G	A	HCC5024CL	HCC5024T	NOVEL	COVERED	0.999993	0.999993	1	328	3	0	104.112	0.45098	0.02	3.84235	56	46	2077	1129	0	0	GG	37.3096	124	0	4744	0	KEEP
13	114154454	ACCxCTT	A	G	HCC5012CL	HCC5012BL	NOVEL	COVERED	0.888759	0.888875	0.999869	80	0	0	104.086	0.707317	0.02	-0.359509	12	29	361	1010	0	0	AA	6.31451	21	0	646	0	KEEP
19	57326350	TCTxATA	G	T	HCC5048CL	HCC5048T	NOVEL	COVERED	1	1	1	447	0	0	104.045	0.35	0.02	3.24906	78	42	2778	1178	0	0	GG	47.8451	159	0	5566	0	KEEP
19	58967022	TGGxCAG	C	A	HCC5032CL	HCC5032BL	NOVEL	COVERED	0.996233	0.996233	1	236	0	0	103.86	0.545455	0.02	1.5955	30	36	1055	1065	0	0	CC	26.8573	96	2	3552	18	KEEP
1	19547275	TGGxATC	G	T	HCC5022CL	HCC5022BL	NOVEL	COVERED	0.668523	0.668523	1	117	2	0	103.751	1	0.02	-0.254388	0	28	0	904	0	0	GG	11.7403	49	1	1666	28	KEEP
13	49030434	TTCxAGA	C	T	HCC5023CL	HCC5023BL	COSMIC	COVERED	0.717315	0.717315	1	179	8	0	103.702	1	0.02	-0.27103	0	30	0	895	0	0	CC	24.6743	82	0	3088	0	KEEP
19	46257871	TCCxGCG	T	A	HCC5032T	HCC5032BL	NOVEL	COVERED	0.994422	0.994422	1	225	1	0	103.684	0.52381	0.02	2.01031	30	33	1010	1069	0	0	TT	23.7125	83	1	2691	11	KEEP
10	134942872	ATGxTGC	C	T	HCC5019CL	HCC5019BL	NOVEL	COVERED	0.992926	0.992926	1	215	0	0	103.558	0.540984	0.02	1.83599	28	33	1045	1061	0	0	CC	25.5827	85	0	3027	0	KEEP
22	31521621	CACxGCC	G	A	HCC5048CL	HCC5048T	DBSNP	COVERED	0.996724	0.996724	1	212	1	0	103.498	0.65	0.02	1.49024	21	39	686	1020	0	0	GG	20.456	71	1	2126	7	KEEP
2	152425187	TCCxCAG	A	G	HCC5012CL	HCC5012BL	NOVEL	COVERED	0.999989	0.999989	1	331	0	0	103.412	0.352941	0.02	3.85871	66	36	1931	1150	0	0	AA	34.8286	116	0	3486	0	KEEP
2	152425187	TCCxCAG	A	G	HCC5012CL	HCC5012T	NOVEL	COVERED	0.999989	0.999989	1	275	0	0	103.412	0.352941	0.02	3.85871	66	36	1931	1150	0	0	AA	25.5204	85	0	2572	0	KEEP
9	130984826	GAGxCCG	C	G	HCC5012CL	HCC5012BL	NOVEL	COVERED	0.999999	0.999999	1	279	2	0	103.36	0.293103	0.02	3.92453	82	34	2855	1176	0	0	CC	22.8729	76	0	2712	0	KEEP
5	125890095	AGAxAAA	G	C	HCC5019T	HCC5019BL	NOVEL	COVERED	0.999726	0.999726	1	242	1	0	103.326	0.37037	0.02	1.9245	51	30	1857	1122	0	0	GG	21.9668	73	0	2617	0	KEEP
5	135508303	ATCxTAA	G	T	HCC5012X	HCC5012BL	NOVEL	COVERED	0.865743	0.865745	0.999997	98	1	0	103.32	0.942857	0.02	-0.34135	2	33	67	910	0	0	GG	8.72964	31	1	995	5	KEEP
11	67925060	ATAxAAG	G	T	HCC5012T	HCC5012BL	NOVEL	COVERED	0.999726	0.999726	1	234	0	0	103.271	0.411765	0.02	1.62576	50	35	1848	1116	0	0	GG	19.866	66	0	2442	0	KEEP
17	973267	CGTxCCG	G	C	HCC5079CL	HCC5079BL	NOVEL	COVERED	0.612407	0.612407	1	102	5	0	103.224	1	0.02	-0.236867	0	25	0	913	0	0	GG	14.1454	47	0	1775	0	KEEP
4	15993847	GATxAAG	C	G	HCC5076CL	HCC5076BL	NOVEL	COVERED	0.992926	0.992926	1	189	6	0	103.222	0.451613	0.02	2.32602	34	28	1274	1084	0	0	CC	17.7593	59	0	2257	0	KEEP
4	15993847	GATxAAG	C	G	HCC5076CL	HCC5076T	NOVEL	COVERED	0.992926	0.992926	1	158	3	0	103.222	0.451613	0.02	2.32602	34	28	1274	1084	0	0	CC	12.3413	41	0	1564	0	KEEP
1	243385073	ACGxATC	C	T	HCC5076CL	HCC5076BL	NOVEL	COVERED	0.997163	0.997163	1	281	13	0	103.21	0.529412	0.02	1.46786	32	36	1212	1065	0	0	CC	30.3996	101	0	3794	0	KEEP
11	1278433	ACTxAGC	C	T	HCC5048X	HCC5048T	NOVEL	COVERED	0.760887	0.760887	1	113	0	0	103.126	0.96875	0.02	-0.289291	1	31	32	903	0	0	CC	7.96126	38	1	1350	33	KEEP
20	13971177	GCTxCAT	T	G	HCC5032T	HCC5032BL	NOVEL	COVERED	0.973965	0.973965	1	159	1	0	103.09	0.56	0.02	2.41587	22	28	595	1045	0	0	TT	16.1896	54	0	1617	0	KEEP
17	58150586	GAGxCAA	C	T	HCC5076CL	HCC5076BL	NOVEL	COVERED	0.668523	0.668523	1	112	2	0	102.713	1	0.02	-0.25428	0	29	0	889	0	0	CC	12.94	43	0	1558	0	KEEP
6	31918006	GCCxTAA	A	G	HCC5019CL	HCC5019BL	NOVEL	COVERED	0.99994	0.99994	1	291	1	0	102.707	0.366667	0.02	1.64797	57	33	1644	1126	0	0	AA	33.8161	113	0	3227	0	KEEP
11	65620091	CCCxTGG	A	G	HCC5044CL	HCC5044BL	NOVEL	COVERED	1	1	1	535	14	0	102.694	0.205714	0.02	5.59858	139	36	4137	1241	0	0	AA	44.4419	148	0	4303	0	KEEP
10	88415801	TCTxAGC	G	C	HCC5019CL	HCC5019BL	NOVEL	COVERED	0.99994	0.99994	1	227	1	0	102.684	0.315789	0.02	1.93663	65	30	2495	1141	0	0	GG	18.9629	63	0	2361	0	KEEP
10	88415801	TCTxAGC	G	C	HCC5019CL	HCC5019T	NOVEL	COVERED	0.99994	0.99994	1	242	0	0	102.684	0.315789	0.02	1.93663	65	30	2495	1141	0	0	GG	22.573	75	0	2809	0	KEEP
11	5153632	TGGxAAG	G	C	HCC5032T	HCC5032BL	COSMIC	COVERED	0.979526	0.979526	1	185	0	0	102.639	0.528302	0.02	2.3962	25	28	922	1052	0	0	GG	17.4736	72	1	2608	40	KEEP
1	149859221	ATGxCGA	G	A	HCC5032CL	HCC5032BL	NOVEL	COVERED	1	1	1	614	3	0	102.533	0.173228	0.02	8.89481	210	44	7425	1323	0	0	GG	55.3713	184	0	6714	0	KEEP
6	42976484	GCCxGTA	G	A	HCC5036CL	HCC5036BL	COSMIC	COVERED	1	1	1	397	1	0	102.489	0.303704	0.02	3.17911	94	41	2899	1189	0	0	GG	35.7703	119	0	3919	0	KEEP
1	46500758	CCTxCTC	G	A	HCC5076CL	HCC5076BL	NOVEL	COVERED	0.999948	0.999948	1	303	10	0	102.476	0.397849	0.02	1.23096	56	37	2119	1120	0	0	GG	30.0991	100	0	3757	0	KEEP
6	30126398	GGAxACC	C	T	HCC5048X	HCC5048T	NOVEL	COVERED	0.999768	0.999768	1	272	3	0	102.444	0.518072	0.02	1.12278	40	43	1242	1070	0	0	CC	28.3544	103	1	3531	24	KEEP
8	33353079	CTGxTCA	C	G	HCC5079CL	HCC5079BL	COSMIC	COVERED	0.997898	0.997898	1	220	10	0	102.298	0.428571	0.02	1.94898	40	30	1409	1087	0	0	CC	23.4704	78	0	2814	0	KEEP
10	6533877	AACxCTG	A	G	HCC5079CL	HCC5079BL	DBSNP	COVERED	0.989091	0.999407	0.989678	163	2	0	102.246	0.432432	0.02	1.67872	42	32	1324	1090	0	0	AA	7.22246	24	0	783	0	KEEP
8	22414088	GCTxTGA	C	G	HCC5044CL	HCC5044BL	NOVEL	COVERED	0.954491	0.954491	1	135	2	0	102.238	0.586957	0.02	-0.429891	19	27	711	1029	0	0	CC	12.341	41	0	1537	0	KEEP
14	106405706	TTCxACT	G	A	HCC5024T	HCC5024BL	DBSNP	COVERED	0.71731	0.717315	0.999992	103	0	0	102.102	0.966667	0.02	-0.271724	1	29	28	902	0	0	GG	12.2849	41	0	1310	0	KEEP
8	72246461	AAAxACA	G	C	HCC5032CL	HCC5032BL	NOVEL	COVERED	0.992094	0.992094	1	186	0	0	102.07	0.483333	0.02	2.24397	31	29	1142	1063	0	0	GG	22.2737	74	0	2785	0	KEEP
X	19425277	CATxGCA	T	C	HCC5012CL	HCC5012BL	NOVEL	COVERED	0.739671	0.739671	1	174	0	0	101.891	0.931034	0.02	-0.280479	2	27	69	922	0	0	TT	24.364	81	0	2560	0	KEEP
9	33255186	TCTxCAG	T	C	HCC5006CL	HCC5006T	NOVEL	COVERED	0.986153	0.986153	1	177	3	0	101.877	0.509091	0.02	2.17158	27	28	780	1050	0	0	TT	14.403	48	0	1419	0	KEEP
16	84046631	CGAxACC	C	A	HCC5022CL	HCC5022BL	NOVEL	COVERED	0.998867	0.998867	1	321	1	0	101.676	0.447368	0.02	1.6141	42	34	1566	1082	0	0	CC	31.2827	110	2	4080	16	KEEP
4	141377909	TTCxTAT	A	G	HCC5032T	HCC5032BL	NOVEL	COVERED	0.552886	0.552887	0.999997	65	0	0	101.661	1	0.02	-0.21797	0	25	0	899	0	0	AA	8.10922	27	0	884	0	KEEP
7	73021909	CAGxACC	A	C	HCC5019CL	HCC5019BL	NOVEL	COVERED	0.995687	0.995687	1	204	0	0	101.649	0.483333	0.02	2.29467	31	29	831	1058	0	0	AA	18.2077	66	2	1978	14	KEEP
7	73021909	CAGxACC	A	C	HCC5019CL	HCC5019T	NOVEL	COVERED	0.995687	0.995687	1	197	0	0	101.649	0.483333	0.02	2.29467	31	29	831	1058	0	0	AA	15.6108	60	3	1690	19	KEEP
5	114849252	TGCxCAA	A	C	HCC5036CL	HCC5036BL	NOVEL	COVERED	0.693593	0.693668	0.999892	66	0	0	101.565	0.933333	0.02	-0.262131	2	28	39	910	0	0	AA	6.91851	23	0	681	0	KEEP
6	167711502	CCAxCAG	A	G	HCC5019CL	HCC5019BL	NOVEL	COVERED	0.999994	0.999994	1	254	1	0	101.557	0.295238	0.02	4.42099	74	31	2150	1144	0	0	AA	18.0014	60	0	1728	0	KEEP
6	167711502	CCAxCAG	A	G	HCC5019CL	HCC5019T	NOVEL	COVERED	0.999994	0.999994	1	280	2	0	101.557	0.295238	0.02	4.42099	74	31	2150	1144	0	0	AA	20.5307	74	1	2075	14	KEEP
19	55853309	TGGxGCC	G	T	HCC5032CL	HCC5032BL	NOVEL	COVERED	1	1	1	381	1	0	101.468	0.270833	0.02	3.51628	105	39	3631	1194	0	0	GG	31.7	113	2	4099	20	KEEP
8	144873556	ACTxACC	C	A	HCC5076T	HCC5076BL	NOVEL	COVERED	0.999999	0.999999	1	328	11	0	101.441	0.308333	0.02	3.4002	83	37	3100	1160	0	0	CC	27.0907	90	0	3470	0	KEEP
12	7086851	AACxAGA	G	T	HCC5019CL	HCC5019BL	NOVEL	COVERED	1	1	1	349	0	0	101.409	0.27907	0.02	3.76756	93	36	3322	1174	0	0	GG	24.9787	83	0	2859	0	KEEP
12	7086851	AACxAGA	G	T	HCC5019CL	HCC5019T	NOVEL	COVERED	1	1	1	420	0	0	101.409	0.27907	0.02	3.76756	93	36	3322	1174	0	0	GG	38.0128	131	1	4423	12	KEEP
1	74819111	GCAxAGG	A	C	HCC5012CL	HCC5012BL	DBSNP	COVERED	0.979519	0.979526	0.999993	145	0	0	101.338	0.538462	0.02	2.19794	24	28	769	1035	0	0	AA	12.6297	42	0	1337	0	KEEP
4	156773279	AGTxTGA	C	G	HCC5019CL	HCC5019BL	NOVEL	COVERED	0.490544	0.490544	1	119	0	0	101.273	1	0.02	-0.201792	0	23	0	903	0	0	CC	17.1565	57	0	2073	0	KEEP
4	156773279	AGTxTGA	C	G	HCC5019CL	HCC5019T	NOVEL	COVERED	0.490544	0.490544	1	104	0	0	101.273	1	0.02	-0.201792	0	23	0	903	0	0	CC	12.6171	45	1	1638	8	KEEP
11	20099238	GAAxATA	A	G	HCC5012CL	HCC5012BL	NOVEL	COVERED	0.909066	0.909069	0.999997	98	0	0	101.253	0.658537	0.02	-0.377218	14	27	456	998	0	0	AA	8.72458	29	0	927	0	KEEP
7	121701199	TCCxTCC	A	T	HCC5012T	HCC5012BL	NOVEL	COVERED	0.973965	0.973965	1	221	0	0	101.089	0.627451	0.02	1.81791	19	32	517	1004	0	0	AA	25.7567	86	0	2436	0	KEEP
4	141377909	TTCxTAT	A	G	HCC5032CL	HCC5032BL	NOVEL	COVERED	0.641345	0.641347	0.999997	68	0	0	100.988	0.962963	0.02	-0.245221	1	26	35	905	0	0	AA	8.10922	27	0	884	0	KEEP
8	91804210	CCTxGAC	C	G	HCC5032CL	HCC5032BL	DBSNP	COVERED	0.992926	0.992926	1	207	0	0	100.928	0.467742	0.02	2.22614	33	29	1143	1057	0	0	CC	22.8455	76	0	2627	0	KEEP
9	104324669	TTTxGTG	G	C	HCC5012CL	HCC5012BL	NOVEL	COVERED	0.993703	0.993703	1	182	0	0	100.912	0.5	0.02	1.91853	31	31	1155	1048	0	0	GG	15.9501	53	0	1891	0	KEEP
3	27353510	TATxCTT	C	T	HCC5023T	HCC5023BL	NOVEL	COVERED	0.999991	0.999991	1	301	5	0	100.893	0.356436	0.02	3.43184	65	36	2426	1123	0	0	CC	24.3802	81	0	3017	0	KEEP
3	193042892	CACxTAA	C	T	HCC5076T	HCC5076BL	NOVEL	COVERED	0.990964	0.990964	1	151	3	0	100.813	0.568966	0.02	1.84479	25	33	933	1023	0	0	CC	11.137	37	0	1387	0	KEEP
17	63156610	AGTxACA	C	G	HCC5023X	HCC5023BL	NOVEL	COVERED	1	1	1	499	14	0	100.776	0.214286	0.02	5.6663	132	36	4464	1215	0	0	CC	48.7621	162	0	6234	0	KEEP
3	10280626	TCTxCCC	C	A	HCC5019CL	HCC5019BL	NOVEL	COVERED	1	1	1	436	0	0	100.775	0.26	0.02	5.63336	111	39	4153	1195	0	0	CC	42.1385	140	0	5045	0	KEEP
3	10280626	TCTxCCC	C	A	HCC5019CL	HCC5019T	NOVEL	COVERED	1	1	1	416	1	0	100.775	0.26	0.02	5.63336	111	39	4153	1195	0	0	CC	39.1013	130	0	4603	0	KEEP
15	78473250	TCCxCCT	A	G	HCC5032T	HCC5032BL	NOVEL	COVERED	0.997898	0.997898	1	281	1	0	100.477	0.410959	0.02	1.94856	43	30	1253	1076	0	0	AA	31.7909	107	0	2996	0	KEEP
6	132059224	AGAxATG	A	C	HCC5032CL	HCC5032BL	NOVEL	COVERED	0.999978	0.999978	1	305	0	0	100.392	0.309278	0.02	4.58216	67	30	2087	1121	0	0	AA	26.7739	89	0	2851	0	KEEP
12	7086815	CCTxAGT	G	T	HCC5019CL	HCC5019BL	NOVEL	COVERED	1	1	1	342	0	0	100.352	0.294574	0.02	3.39487	91	38	3488	1162	0	0	GG	26.4825	88	0	3196	0	KEEP
12	7086815	CCTxAGT	G	T	HCC5019CL	HCC5019T	NOVEL	COVERED	1	1	1	409	0	0	100.352	0.294574	0.02	3.39487	91	38	3488	1162	0	0	GG	38.2217	127	0	4665	0	KEEP
9	130495813	GTTxCCT	C	T	HCC5012CL	HCC5012BL	NOVEL	COVERED	0.93437	0.934492	0.999869	97	0	0	100.264	0.727273	0.02	-0.403376	12	32	422	962	0	0	CC	6.30827	21	0	734	0	KEEP
11	86097174	TATxAAT	T	G	HCC5076CL	HCC5076BL	NOVEL	COVERED	0.918171	0.918171	1	142	1	0	100.202	0.627907	0.02	-0.385392	16	27	427	996	0	0	TT	12.2688	41	0	1159	0	KEEP
1	11133956	AAAxAGT	A	G	HCC5076CL	HCC5076BL	DBSNP	COVERED	0.941741	0.941741	1	150	7	0	100.189	1	0.02	-0.411663	0	25	0	883	0	1	AA	10.7407	49	1	1427	38	KEEP
12	10565083	CAAxCTA	G	A	HCC5012CL	HCC5012BL	NOVEL	COVERED	0.976864	0.976865	0.999999	150	0	0	100.183	0.653846	0.02	1.60841	18	34	659	986	0	0	GG	10.5273	35	0	1230	0	KEEP
X	24006664	TCTxAGT	C	A	HCC5050T	HCC5050BL	NOVEL	COVERED	1	1	1	374	1	0	100.17	0.372881	0.02	3.26667	74	44	2712	1131	0	1	CC	36.8371	134	1	4762	33	KEEP
16	30016769	GTGxCAT	A	C	HCC5079CL	HCC5079BL	NOVEL	COVERED	0.999998	0.999998	1	418	10	0	100.064	0.279279	0.02	4.14232	80	31	2375	1138	0	0	AA	38.7251	129	0	3765	0	KEEP
13	49030434	TTCxAGA	C	T	HCC5023T	HCC5023BL	COSMIC	COVERED	0.800245	0.800245	1	180	9	0	100.042	0.885714	0.02	-0.306718	4	31	138	907	0	0	CC	24.6743	82	0	3088	0	KEEP
9	133047574	GCTxCTG	C	G	HCC5048X	HCC5048T	NOVEL	COVERED	0.998993	0.998993	1	279	1	0	100.006	0.486486	0.02	1.40792	38	36	1165	1052	0	0	CC	25.9109	99	1	3401	37	KEEP
6	34024299	GGCxCTG	C	G	HCC5079CL	HCC5079BL	NOVEL	COVERED	0.998993	0.998993	1	191	3	0	99.9423	0.426667	0.02	1.70446	43	32	1528	1069	0	0	CC	13.5444	45	0	1618	0	KEEP
X	100809253	TCCxGAA	T	C	HCC5036CL	HCC5036BL	NOVEL	COVERED	0.999407	0.999407	1	281	0	0	99.9301	0.425	0.02	1.66937	46	34	1435	1074	0	0	TT	31.5888	105	0	3456	0	KEEP
1	179520421	TCAxTAG	G	T	HCC5023T	HCC5023BL	NOVEL	COVERED	1	1	1	469	19	0	99.8339	0.21134	0.02	6.69815	153	41	5696	1237	0	0	GG	36.7177	122	0	4521	0	KEEP
12	104031871	TGTxCAT	A	G	HCC5032CL	HCC5032BL	NOVEL	COVERED	0.997163	0.997163	1	182	2	0	99.7577	0.451613	0.02	2.167	34	28	935	1049	0	0	AA	17.6866	59	0	1676	0	KEEP
2	210832375	CTCxGAG	C	T	HCC5012CL	HCC5012BL	NOVEL	COVERED	0.668494	0.668523	0.999957	86	0	0	99.668	0.964286	0.02	-0.254038	1	27	32	887	0	0	CC	7.82435	26	0	868	0	KEEP
16	855534	CCAxTTA	C	T	HCC5022CL	HCC5022BL	NOVEL	COVERED	0.999218	0.999218	1	227	0	0	99.6645	0.461538	0.02	1.48814	42	36	1506	1059	0	0	CC	23.7678	79	0	2831	0	KEEP
7	76019531	CCTxGCC	C	T	HCC5023CL	HCC5023BL	NOVEL	COVERED	1	1	1	657	9	0	99.5414	0.228261	0.02	4.87708	142	42	4897	1224	0	0	CC	63.1312	210	0	7221	0	KEEP
5	32248241	TATxAAA	C	G	HCC5012CL	HCC5012BL	NOVEL	COVERED	0.851982	0.851984	0.999997	115	0	0	99.5249	0.702703	0.02	-0.333351	11	26	422	969	0	0	CC	9.63053	32	0	1182	0	KEEP
1	205492774	TCTxCCC	G	T	HCC5012CL	HCC5012BL	NOVEL	COVERED	0.80019	0.800245	0.999931	80	0	0	99.4973	0.96875	0.02	-0.306574	1	31	38	867	0	0	GG	7.5247	25	0	899	0	KEEP
10	3161131	AAGxTAC	C	T	HCC5079CL	HCC5079BL	DBSNP	COVERED	0.999989	0.999997	0.999992	247	10	0	99.4741	0.35514	0.02	3.17209	69	38	2571	1116	0	0	CC	12.0107	40	0	1443	0	KEEP
12	46321608	CAGxTTG	A	G	HCC5032CL	HCC5032BL	NOVEL	COVERED	0.918171	0.918171	1	105	1	0	99.4661	0.658537	0.02	-0.38584	14	27	420	980	0	0	AA	12.6299	42	0	1338	0	KEEP
19	3619200	GGTxGAT	C	T	HCC5012T	HCC5012BL	NOVEL	COVERED	0.918171	0.918171	1	220	1	0	99.4621	0.697674	0.02	-0.385961	13	30	444	966	0	0	CC	26.7863	89	0	3088	0	KEEP
1	175304824	AATxGAA	G	T	HCC5032T	HCC5032BL	NOVEL	COVERED	0.999978	0.999978	1	299	0	0	99.4468	0.34	0.02	4.07397	66	34	2530	1111	0	0	GG	24.1492	83	1	3002	7	KEEP
3	197765497	CTGxTTC	T	C	HCC5032CL	HCC5032BL	NOVEL	COVERED	0.998993	0.998993	1	267	1	0	99.4248	0.391892	0.02	2.0037	45	29	1388	1071	0	0	TT	28.2654	94	0	2970	0	KEEP
1	230398398	AACxTTC	G	A	HCC5044CL	HCC5044BL	NOVEL	COVERED	0.668521	0.668523	0.999997	72	5	0	99.3838	1	0.02	-0.254075	0	29	0	856	0	0	GG	8.42635	28	0	932	0	KEEP
18	28991322	GCCxCAA	G	A	HCC5018CL	HCC5018BL	DBSNP	COVERED	0.999881	0.999881	1	293	8	0	99.2156	0.404494	0.02	1.28432	53	36	1781	1081	0	0	GG	30.6412	102	0	3383	0	KEEP
19	17058005	CTGxATG	G	C	HCC5079CL	HCC5079BL	NOVEL	COVERED	0.959859	0.959859	1	160	4	0	99.1777	0.553191	0.02	-0.438574	21	26	760	1008	0	0	GG	15.9524	53	0	1951	0	KEEP
X	37984661	CCCxGGA	A	C	HCC5019CL	HCC5019BL	NOVEL	COVERED	0.612407	0.612407	1	123	1	0	99.099	1	0.02	-0.236851	0	26	0	867	0	0	AA	14.6841	49	0	1540	0	KEEP
15	56385908	CTCxAAT	C	A	HCC5032T	HCC5032BL	NOVEL	COVERED	0.999487	0.999487	1	317	1	0	98.964	0.432099	0.02	1.76999	46	35	1700	1064	0	1	CC	41.4749	144	2	5325	16	KEEP
9	6012250	GTTxCTT	A	G	HCC5076T	HCC5076BL	NOVEL	COVERED	0.9982	0.9982	1	261	5	0	98.8694	0.402778	0.02	2.0391	43	29	1250	1061	0	0	AA	30.3264	101	0	2965	0	KEEP
1	228645174	CAGxACG	T	C	HCC5048X	HCC5048T	NOVEL	COVERED	1	1	1	443	4	0	98.7483	0.289062	0.02	6.79933	91	37	2487	1145	0	0	TT	26.6522	89	0	2434	0	KEEP
6	132059224	AGAxATG	A	C	HCC5032T	HCC5032BL	NOVEL	COVERED	0.99993	0.99993	1	297	2	0	98.6548	0.319149	0.02	1.94636	64	30	1991	1099	0	0	AA	26.7739	89	0	2851	0	KEEP
22	20861943	CGGxCGG	G	C	HCC5022CL	HCC5022BL	NOVEL	COVERED	0.963774	0.963774	1	135	0	0	98.528	0.571429	0.02	2.04087	21	28	748	997	0	0	GG	13.2049	44	0	1531	0	KEEP
11	1087632	GGCxGGG	C	T	HCC5079CL	HCC5079BL	NOVEL	COVERED	0.818465	0.818465	1	170	4	0	98.527	0.96875	0.02	-0.295229	1	31	8	855	0	0	CC	21.321	72	0	2081	0	KEEP
12	53804970	CAAxGTC	C	G	HCC5076T	HCC5076BL	DBSNP	COVERED	0.973962	0.973965	0.999997	152	3	0	98.5262	0.528302	0.02	2.11439	25	28	859	1011	0	0	CC	13.7825	46	0	1588	0	KEEP
10	11060187	GGCxCGA	G	T	HCC5079CL	HCC5079BL	DBSNP	COVERED	0.909066	0.909069	0.999997	136	3	0	98.497	0.925	0.02	-0.368845	3	37	33	855	0	0	GG	13.8184	46	0	1583	0	KEEP
12	4835849	ACAxTCA	C	G	HCC5019T	HCC5019BL	NOVEL	COVERED	1	1	1	1312	1	0	98.4892	0.059507	0.02	29.3329	648	41	23132	1464	0	0	CC	61.0981	203	0	7361	0	KEEP
11	78433940	CTCxCCA	C	G	HCC5012CL	HCC5012BL	NOVEL	COVERED	1	1	1	342	1	0	98.4106	0.231293	0.02	5.95061	113	34	3949	1167	0	0	CC	27.3822	91	0	3232	0	KEEP
2	89185056	GAAxTGA	C	G	HCC5023X	HCC5023BL	DBSNP	COVERED	0.999617	0.999622	0.999994	216	2	0	98.0921	0.395062	0.02	1.74361	49	32	1616	1064	0	0	CC	13.2384	44	0	1627	0	KEEP
20	60293827	CCTxCAC	G	A	HCC5075CL	HCC5075BL	DBSNP	COVERED	0.999989	0.999989	1	329	7	0	97.8944	0.356436	0.02	3.25084	65	36	2482	1093	0	1	GG	29.1888	97	0	3584	0	KEEP
20	60293827	CCTxCAC	G	A	HCC5075CL	HCC5075T	DBSNP	COVERED	0.999989	0.999989	1	353	3	0	97.8944	0.356436	0.02	3.25084	65	36	2482	1093	0	1	GG	33.067	110	0	3936	0	KEEP
4	47938751	TACxCAG	T	A	HCC5012T	HCC5012BL	NOVEL	COVERED	0.987943	0.987943	1	197	0	0	97.8193	0.614035	0.02	1.56645	22	35	676	977	0	0	TT	23.6713	79	0	2396	0	KEEP
22	45601565	CACxGCA	C	T	HCC5022CL	HCC5022BL	NOVEL	COVERED	0.739671	0.739671	1	138	0	0	97.7941	0.931034	0.02	-0.280555	2	27	70	881	0	0	CC	16.2297	54	0	1798	0	KEEP
13	22077075	GCTxACA	G	T	HCC5024CL	HCC5024BL	NOVEL	COVERED	0.999956	0.999956	1	303	2	0	97.7459	0.360825	0.02	1.52059	62	35	2323	1086	0	0	GG	24.9234	88	1	3308	14	KEEP
12	50136024	ACGxGGC	G	C	HCC5044CL	HCC5044BL	NOVEL	COVERED	0.999998	0.999998	1	450	12	0	97.6578	0.294643	0.02	3.73356	79	33	2843	1114	0	0	GG	47.8261	159	0	5690	0	KEEP
8	134057254	CTCxAGG	C	T	HCC5076CL	HCC5076BL	NOVEL	COVERED	0.996233	0.996233	1	247	8	0	97.6251	0.507463	0.02	1.78371	33	34	1182	1016	0	0	CC	25.563	85	0	3083	0	KEEP
8	134057254	CTCxAGG	C	T	HCC5076CL	HCC5076T	NOVEL	COVERED	0.996233	0.996233	1	298	4	0	97.6251	0.507463	0.02	1.78371	33	34	1182	1016	0	0	CC	31.6022	105	0	3858	0	KEEP
1	74819111	GCAxAGG	A	C	HCC5012X	HCC5012BL	DBSNP	COVERED	0.993696	0.993703	0.999993	146	0	0	97.5287	0.509091	0.02	2.2179	27	28	801	1007	0	0	AA	12.6297	42	0	1337	0	KEEP
3	49137513	GCCxTTG	C	T	HCC5012T	HCC5012BL	NOVEL	COVERED	0.99911	0.99911	1	233	2	0	97.4526	0.441558	0.02	1.59654	43	34	1564	1042	0	0	CC	21.3492	71	0	2561	0	KEEP
5	54558466	CCTxGTA	G	A	HCC5006CL	HCC5006T	NOVEL	COVERED	0.999317	0.999317	1	265	2	0	97.3842	0.473684	0.02	1.78902	40	36	1395	1032	0	0	GG	23.7547	79	0	2926	0	KEEP
13	33692221	AAAxGTC	G	C	HCC5024CL	HCC5024BL	NOVEL	COVERED	0.997898	0.997898	1	250	1	0	97.3745	0.424658	0.02	1.74817	42	31	1533	1042	0	0	GG	30.3982	101	0	3655	0	KEEP
16	46509909	CCTxTGA	A	C	HCC5024CL	HCC5024BL	NOVEL	COVERED	0.641347	0.641347	1	171	1	0	97.3597	0.888889	0.02	-0.24565	3	24	102	900	0	0	AA	27.0435	90	0	2874	0	KEEP
7	121701199	TCCxTCC	A	T	HCC5012X	HCC5012BL	NOVEL	COVERED	0.99993	0.99993	1	273	1	0	97.3178	0.387097	0.02	1.45018	57	36	1559	1071	0	0	AA	25.7567	86	0	2436	0	KEEP
15	42737076	AAGxGCT	G	A	HCC5012CL	HCC5012BL	NOVEL	COVERED	0.641347	0.641347	1	106	0	0	97.258	1	0.02	-0.245503	0	27	0	844	0	0	GG	10.6814	40	1	1403	12	KEEP
12	122614583	CATxTCG	G	A	HCC5012CL	HCC5012BL	NOVEL	COVERED	0.999998	0.999998	1	313	1	0	97.1867	0.321101	0.02	3.35303	74	35	2669	1102	0	0	GG	26.7761	89	0	3233	0	KEEP
X	77267088	CATxCTT	T	G	HCC5012T	HCC5012BL	NOVEL	COVERED	0.888875	0.888875	1	175	0	0	97.0356	0.666667	0.02	-0.359526	13	26	391	954	0	0	TT	21.6584	72	0	2260	0	KEEP
7	100334946	TCTxTAT	C	G	HCC5048X	HCC5048T	NOVEL	COVERED	1	1	1	353	4	0	96.9826	0.296	0.02	3.22183	88	37	2659	1123	0	0	CC	28.1034	105	1	3621	33	KEEP
5	140532157	CCCxCCT	T	A	HCC5032CL	HCC5032BL	NOVEL	COVERED	0.992926	0.992926	1	176	1	0	96.8124	0.59322	0.02	1.63825	24	35	732	975	0	0	TT	16.1879	54	0	1713	0	KEEP
1	222833389	TTTxATG	G	C	HCC5032CL	HCC5032BL	NOVEL	COVERED	0.999726	0.999726	1	244	0	0	96.6275	0.345238	0.02	2.02438	55	29	2071	1063	0	0	GG	22.8687	76	0	2897	0	KEEP
19	3619200	GGTxGAT	C	T	HCC5012X	HCC5012BL	NOVEL	COVERED	0.948402	0.948402	1	219	2	0	96.6204	0.6875	0.02	-0.419514	15	33	511	940	0	0	CC	26.7863	89	0	3088	0	KEEP
17	74562285	CTTxATT	C	A	HCC5022CL	HCC5022BL	NOVEL	COVERED	1	1	1	356	2	0	96.5103	0.25	0.02	5.50773	114	38	4287	1155	0	1	CC	23.1936	79	1	2932	5	KEEP
17	74562285	CTTxATT	C	A	HCC5022CL	HCC5022T	NOVEL	COVERED	1	1	1	370	2	0	96.5103	0.25	0.02	5.50773	114	38	4287	1155	0	1	CC	25.2822	84	0	3254	0	KEEP
1	230798902	TCTxTCA	G	C	HCC5012X	HCC5012BL	NOVEL	COVERED	0.999937	0.99994	0.999997	180	1	0	96.4421	0.340659	0.02	1.63765	60	31	1986	1070	0	0	GG	9.30259	31	0	1071	0	KEEP
1	230798902	TCTxTCA	G	C	HCC5012CL	HCC5012BL	NOVEL	COVERED	0.99442	0.994422	0.999997	140	0	0	96.3789	0.516667	0.02	2.01146	29	31	1074	998	0	0	GG	9.30259	31	0	1071	0	KEEP
11	102584014	TAAxGAA	C	T	HCC5032T	HCC5032BL	DBSNP	COVERED	0.997898	0.997898	1	243	1	0	96.1111	0.442857	0.02	1.74825	39	31	1391	1022	0	0	CC	26.1764	87	0	3093	0	KEEP
10	95452372	CATxTGA	T	G	HCC5076T	HCC5076BL	NOVEL	COVERED	0.990964	0.990964	1	183	6	0	96.0421	0.482143	0.02	2.14392	29	27	920	1000	0	0	TT	17.745	59	0	1824	0	KEEP
12	48397916	CGTxTTA	T	C	HCC5076CL	HCC5076BL	NOVEL	COVERED	0.899312	0.899314	0.999998	86	6	0	96.0271	0.657895	0.02	-0.368464	13	25	419	947	0	0	TT	9.90443	33	0	1028	0	KEEP
14	106385332	AGAxAGT	G	C	HCC5024CL	HCC5024BL	DBSNP+COSMIC	COVERED	0.58293	0.58293	1	111	1	0	95.9707	1	0.02	-0.2281	0	23	0	850	0	0	GG	13.2438	44	0	1620	0	KEEP
X	32663234	TGAxCTG	A	C	HCC5023CL	HCC5023BL	NOVEL	COVERED	0.641347	0.641347	1	180	4	0	95.9126	1	0.02	-0.245385	0	24	0	845	0	0	AA	26.7552	89	0	2739	0	KEEP
1	159505173	TGGxCAC	G	T	HCC5076CL	HCC5076T	COSMIC	COVERED	0.999948	0.999948	1	297	3	0	95.8931	0.421053	0.02	1.23291	55	40	1867	1050	0	0	GG	31.5525	105	0	3641	0	KEEP
5	169477372	CGGxAGA	G	C	HCC5076CL	HCC5076BL	NOVEL	COVERED	0.800245	0.800245	1	126	5	0	95.8867	0.735294	0.02	-0.307018	9	25	341	925	0	0	GG	15.0451	50	0	1833	0	KEEP
19	15079208	ATGxTGG	A	T	HCC5032T	HCC5032BL	NOVEL	COVERED	0.979526	0.979526	1	153	0	0	95.8798	0.636364	0.02	1.80834	20	35	635	950	0	0	AA	13.5298	45	0	1491	0	KEEP
3	189587207	TCCxTGG	T	G	HCC5044CL	HCC5044BL	NOVEL	COVERED	0.999907	0.999907	1	285	11	0	95.8706	0.336957	0.02	1.56451	61	31	1866	1066	0	0	TT	25.2697	84	0	2635	0	KEEP
X	106768711	TTTxTGG	G	C	HCC5012T	HCC5012BL	NOVEL	COVERED	0.668522	0.668523	0.999998	81	0	0	95.7731	0.857143	0.02	-0.254389	4	24	136	893	0	0	GG	9.62717	32	0	1154	0	KEEP
8	110519906	CATxTGA	C	G	HCC5032CL	HCC5032BL	NOVEL	COVERED	1	1	1	509	0	0	95.6937	0.137339	0.02	8.83741	201	32	7430	1209	0	0	CC	31.9042	106	0	4026	0	KEEP
3	195594959	CCGxCCG	G	T	HCC5012CL	HCC5012BL	NOVEL	COVERED	1	1	1	434	0	0	95.669	0.25731	0.02	4.62624	127	44	4386	1170	0	0	GG	32.4513	108	0	3757	0	KEEP
9	141000133	ACCxGCC	G	A	HCC5024CL	HCC5024BL	DBSNP	COVERED	0.995084	0.995084	1	213	1	0	95.6626	0.5	0.02	1.80128	32	32	1071	997	0	0	GG	21.652	72	0	2328	0	KEEP
16	335575	GCTxAGG	G	C	HCC5048X	HCC5048T	COSMIC	COVERED	0.998993	0.998993	1	176	1	0	95.6456	0.434211	0.02	1.40614	43	33	1345	1025	0	0	GG	8.05974	39	1	1385	35	KEEP
19	38799563	ACCxGCT	C	T	HCC5048CL	HCC5048T	DBSNP	COVERED	0.99911	0.99911	1	214	0	0	95.596	0.513889	0.02	1.39944	35	37	1078	997	0	0	CC	22.8154	76	0	2294	0	KEEP
2	31147118	GACxCCT	T	A	HCC5012T	HCC5012BL	NOVEL	COVERED	0.999919	0.999919	1	291	1	0	95.5743	0.369565	0.02	1.45684	58	34	1765	1057	0	0	TT	27.9599	93	0	2800	0	KEEP
20	7875777	ACTxACA	C	G	HCC5044CL	HCC5044BL	NOVEL	COVERED	0.998993	0.998993	1	239	3	0	95.5338	0.373333	0.02	2.00352	47	28	1774	1037	0	0	CC	21.3688	71	0	2753	0	KEEP
22	21178723	ATAxATC	A	C	HCC5048CL	HCC5048T	DBSNP	COVERED	0.926633	0.92664	0.999992	116	1	0	95.4847	0.65	0.02	-0.393991	14	26	436	943	0	0	AA	12.0281	40	0	1256	0	KEEP
2	177054203	GATxGGG	G	A	HCC5044CL	HCC5044BL	NOVEL	COVERED	0.999968	0.999968	1	311	10	0	95.4182	0.357143	0.02	3.70205	63	35	2294	1065	0	0	GG	33.7058	112	0	4171	0	KEEP
X	86086991	CACxAAA	T	C	HCC5019T	HCC5019BL	NOVEL	COVERED	0.998696	0.998696	1	216	1	0	95.4042	0.418919	0.02	2.0391	43	31	1421	1025	0	0	TT	21.0464	70	0	2258	0	KEEP
7	127955010	GGTxTTT	C	G	HCC5012X	HCC5012BL	NOVEL	COVERED	0.984161	0.984161	1	180	1	0	95.365	0.538462	0.02	2.07928	24	28	867	976	0	0	CC	17.1318	60	1	2190	8	KEEP
6	31918006	GCCxTAA	A	G	HCC5019T	HCC5019BL	NOVEL	COVERED	0.999993	0.999993	1	316	2	0	95.3643	0.313725	0.02	3.83211	70	32	1983	1076	0	0	AA	33.8161	113	0	3227	0	KEEP
17	7577120	ACAxGCA	C	T	HCC5050T	HCC5050BL	DBSNP+COSMIC	COVERED	0.918171	0.918171	1	167	1	0	95.3309	0.772727	0.02	-0.384787	10	34	302	895	0	0	CC	21.0353	70	0	2108	0	KEEP
2	223066923	AGCxAGA	C	T	HCC5032T	HCC5032BL	NOVEL	COVERED	0.641347	0.641347	1	161	0	0	95.3288	1	0.02	-0.245294	0	27	0	825	0	0	CC	23.7791	79	0	3044	0	KEEP
14	105996075	CACxGCC	G	A	HCC5022CL	HCC5022BL	NOVEL	COVERED	0.973965	0.973965	1	109	1	0	95.2493	0.588235	0.02	2.02455	21	30	725	960	0	0	GG	11.1309	37	0	1245	0	KEEP
17	7578406	CAGxGCC	C	T	HCC5019T	HCC5019BL	DBSNP+COSMIC	COVERED	0.992926	0.992926	1	256	3	0	95.2052	0.52381	0.02	1.62853	30	33	1011	984	0	0	CC	30.073	100	0	3308	0	KEEP
15	76206490	TTGxGAA	A	G	HCC5032CL	HCC5032BL	DBSNP	COVERED	0.989542	0.989542	1	247	0	0	95.1314	0.5	0.02	2.05312	30	30	970	989	0	0	AA	30.9615	103	0	3386	0	KEEP
10	3149402	TCCxCAG	A	G	HCC5079CL	HCC5079BL	DBSNP	COVERED	0.99963	1	0.99963	269	6	0	95.0514	0.276423	0.02	3.66486	89	34	2653	1103	0	0	AA	8.61077	29	0	760	0	KEEP
8	75925242	ATGxACA	T	A	HCC5024CL	HCC5024BL	NOVEL	COVERED	0.996233	0.996233	1	197	0	0	95.0167	0.446154	0.02	1.78555	36	29	966	1005	0	0	TT	20.3955	68	0	1839	0	KEEP
17	63156610	AGTxACA	C	G	HCC5023CL	HCC5023BL	NOVEL	COVERED	1	1	1	469	10	0	94.9379	0.217391	0.02	6.73022	108	30	3975	1120	0	0	CC	48.7621	162	0	6234	0	KEEP
20	43093863	TCCxGGG	A	G	HCC5036T	HCC5036BL	NOVEL	COVERED	0.992926	0.992926	1	201	0	0	94.8585	0.507937	0.02	1.6381	31	32	894	986	0	0	AA	18.8277	63	0	1951	0	KEEP
4	79203984	AGAxGTG	A	T	HCC5079CL	HCC5079BL	NOVEL	COVERED	0.999835	0.999835	1	271	5	0	94.8377	0.402299	0.02	1.30141	52	35	1642	1036	0	0	AA	20.7059	75	2	2357	16	KEEP
8	28974352	TGGxGGC	C	G	HCC5079CL	HCC5079BL	NOVEL	COVERED	0.552887	0.552887	1	194	4	0	94.7705	1	0.02	-0.210551	0	23	0	838	0	0	CC	27.9426	93	0	3134	0	KEEP
1	43681014	GCCxGGG	G	A	HCC5024T	HCC5024BL	NOVEL	COVERED	0.997898	0.997898	1	207	0	0	94.6518	0.458333	0.02	1.94933	39	33	1331	1006	0	0	GG	19.1975	64	0	2015	0	KEEP
2	97312934	CAAxGCA	C	T	HCC5044CL	HCC5044BL	DBSNP	COVERED	0.970816	0.97082	0.999995	155	5	0	94.6113	0.666667	0.02	1.62608	16	32	554	927	0	0	CC	13.5434	45	0	1554	0	KEEP
13	75923422	GTCxGCA	A	G	HCC5012X	HCC5012BL	NOVEL	COVERED	0.97082	0.97082	1	115	0	0	94.5903	0.568627	0.02	1.82489	22	29	726	959	0	0	AA	11.122	37	0	1238	0	KEEP
3	167525101	CATxAAA	C	G	HCC5079CL	HCC5079BL	NOVEL	COVERED	0.9982	0.9982	1	196	6	0	94.5497	0.388889	0.02	2.1386	44	28	1680	1021	0	0	CC	14.7454	49	0	1866	0	KEEP
12	120554554	CCCxAAC	G	A	HCC5012X	HCC5012BL	NOVEL	COVERED	1	1	1	346	1	0	94.5032	0.314815	0.02	3.22631	74	34	2556	1075	0	0	GG	23.4726	78	0	2623	0	KEEP
3	124826653	CTTxGTG	G	C	HCC5076CL	HCC5076BL	NOVEL	COVERED	0.967425	0.967425	1	173	2	0	94.4482	0.54902	0.02	2.13261	23	28	842	964	0	0	GG	19.2458	64	0	2307	0	KEEP
3	124826653	CTTxGTG	G	C	HCC5076CL	HCC5076T	NOVEL	COVERED	0.967425	0.967425	1	130	2	0	94.4482	0.54902	0.02	2.13261	23	28	842	964	0	0	GG	12.037	40	0	1429	0	KEEP
4	76465162	ACAxTGG	G	C	HCC5048CL	HCC5048T	NOVEL	COVERED	0.999622	0.999622	1	270	0	0	94.3816	0.371795	0.02	1.84237	49	29	1689	1029	0	0	GG	29.2618	100	1	3317	7	KEEP
3	133099418	GTGxTTC	G	C	HCC5076T	HCC5076BL	NOVEL	COVERED	0.998465	0.998465	1	227	3	0	94.3805	0.394366	0.02	1.93009	43	28	1562	1017	0	0	GG	21.3699	71	0	2598	0	KEEP
11	6231187	CCAxACC	T	C	HCC5048CL	HCC5048T	NOVEL	COVERED	0.954491	0.954491	1	170	0	0	94.3628	0.574468	0.02	-0.420933	20	27	570	954	0	0	TT	23.0661	77	0	2177	0	KEEP
5	68607136	AAAxGTG	T	C	HCC5024CL	HCC5024BL	NOVEL	COVERED	0.995687	0.995687	1	185	1	0	94.3093	0.46875	0.02	1.70322	34	30	995	992	0	0	TT	18.6478	62	0	1829	0	KEEP
18	24411609	TACxAAG	C	G	HCC5079CL	HCC5079BL	NOVEL	COVERED	0.490543	0.490544	0.999997	73	2	0	94.263	1	0.02	-0.201726	0	23	0	833	0	0	CC	9.02501	30	0	1105	0	KEEP
17	39620422	CAGxGCT	A	C	HCC5019CL	HCC5019BL	NOVEL	COVERED	0.58293	0.58293	1	126	0	0	94.2449	1	0.02	-0.22792	0	24	0	828	0	0	AA	16.2175	54	0	1611	0	KEEP
12	113596774	GGGxAGA	C	G	HCC5032CL	HCC5032BL	NOVEL	COVERED	0.999768	0.999768	1	261	0	0	94.0655	0.329412	0.02	1.81599	57	28	2123	1041	0	0	CC	27.9914	93	0	3558	0	KEEP
11	86097174	TATxAAT	T	G	HCC5076T	HCC5076BL	NOVEL	COVERED	0.989542	0.989542	1	172	2	0	93.9705	0.473684	0.02	2.15367	30	27	804	982	0	0	TT	12.2688	41	0	1159	0	KEEP
1	156215612	AGTxGCA	A	G	HCC5032T	HCC5032BL	NOVEL	COVERED	0.999987	0.999987	1	233	2	0	93.9309	0.266667	0.02	4.74595	77	28	2505	1070	0	0	AA	18.6104	62	0	1961	0	KEEP
17	4644280	GGGxGCT	A	C	HCC5012CL	HCC5012BL	NOVEL	COVERED	0.522161	0.522161	1	90	0	0	93.895	1	0.02	-0.210562	0	22	0	834	0	0	AA	11.4193	38	0	1185	0	KEEP
19	960059	GGCxCCA	A	C	HCC5012CL	HCC5012BL	NOVEL	COVERED	0.641347	0.641347	1	181	0	0	93.8367	0.961538	0.02	-0.245479	1	25	17	837	0	0	AA	26.3249	88	0	2565	0	KEEP
2	68717427	TTTxATC	C	A	HCC5076T	HCC5076BL	NOVEL	COVERED	0.973965	0.973965	1	184	2	0	93.8274	0.557692	0.02	1.71585	23	29	888	955	0	0	CC	17.7429	59	0	2230	0	KEEP
X	105450953	ACTxTCA	T	A	HCC5022CL	HCC5022BL	NOVEL	COVERED	1	1	1	429	0	0	93.8069	0.238994	0.02	5.23312	121	38	3593	1136	0	0	TT	43.2906	148	1	4495	10	KEEP
X	105450953	ACTxTCA	T	A	HCC5022CL	HCC5022T	NOVEL	COVERED	1	1	1	416	1	0	93.8069	0.238994	0.02	5.23312	121	38	3593	1136	0	0	TT	38.2843	135	2	4195	20	KEEP
8	17743052	GAAxACC	C	T	HCC5012X	HCC5012BL	DBSNP	COVERED	0.997163	0.997163	1	203	0	0	93.7716	0.530303	0.02	1.47807	31	35	1090	970	0	0	CC	17.1552	57	0	2053	0	KEEP
1	144873897	GCCxCCT	T	A	HCC5022CL	HCC5022BL	NOVEL	COVERED	1	1	1	409	0	0	93.7636	0.333333	0.02	5.59554	76	38	2276	1072	0	0	TT	33.3842	112	0	3140	0	KEEP
16	56926016	CAGxGGA	C	T	HCC5023CL	HCC5023BL	COSMIC	COVERED	0.9982	0.9982	1	387	8	0	93.7171	0.492754	0.02	1.44291	35	34	1159	983	0	0	CC	48.6778	162	0	5426	0	KEEP
5	10442279	AGCxATG	G	T	HCC5019CL	HCC5019BL	NOVEL	COVERED	1	1	1	422	2	0	93.6703	0.204678	0.02	5.73061	136	35	4821	1146	0	0	GG	33.401	111	0	3777	0	KEEP
5	10442279	AGCxATG	G	T	HCC5019CL	HCC5019T	NOVEL	COVERED	1	1	1	521	3	0	93.6703	0.204678	0.02	5.73061	136	35	4821	1146	0	0	GG	47.5684	170	1	5725	34	KEEP
22	45927195	GACxGCT	C	G	HCC5023CL	HCC5023BL	DBSNP+COSMIC	COVERED	0.954491	0.954491	1	187	7	0	93.5769	0.583333	0.02	-0.429534	20	28	629	944	0	0	CC	26.4277	88	0	2820	0	KEEP
19	15083528	CACxGCG	G	A	HCC5050CL	HCC5050BL	COSMIC	COVERED	1	1	1	777	3	0	93.5455	0.17004	0.02	9.14948	205	42	6571	1223	0	1	GG	65.1993	217	0	6633	0	KEEP
9	94486569	GGCxGCC	C	T	HCC5012CL	HCC5012BL	NOVEL	COVERED	0.989542	0.989542	1	161	0	0	93.499	0.525424	0.02	1.96305	28	31	917	965	0	0	CC	18.2969	61	0	1925	0	KEEP
11	123448136	TCTxGCT	C	T	HCC5024T	HCC5024BL	DBSNP	COVERED	0.717315	0.717315	1	218	0	0	93.4952	0.870968	0.02	-0.271907	4	27	141	858	0	0	CC	34.0014	113	0	3825	0	KEEP
16	56926016	CAGxGGA	C	T	HCC5023T	HCC5023BL	COSMIC	COVERED	0.997898	0.997898	1	396	8	0	93.4715	0.478873	0.02	1.45151	37	34	1266	987	0	0	CC	48.6778	162	0	5426	0	KEEP
15	78390252	ACCxCAA	A	T	HCC5022CL	HCC5022BL	NOVEL	COVERED	0.99911	0.99911	1	266	0	0	93.4712	0.38961	0.02	1.69663	47	30	1256	1015	0	0	AA	30.2063	101	0	2764	0	KEEP
2	225750727	GGAxGGA	G	A	HCC5022CL	HCC5022BL	NOVEL	COVERED	0.995084	0.995084	1	201	2	0	93.3546	0.5	0.02	1.80101	33	33	1213	975	0	0	GG	17.7537	59	0	2140	0	KEEP
17	28706635	CGCxGCC	G	C	HCC5032CL	HCC5032BL	NOVEL	COVERED	0.835598	0.835716	0.999859	72	0	0	93.3047	0.771429	0.02	-0.324558	8	27	274	886	0	0	GG	5.41698	18	0	606	0	KEEP
7	141954826	AAGxTGT	G	T	HCC5076CL	HCC5076BL	NOVEL	COVERED	0.999962	0.999962	1	241	2	0	93.2745	0.333333	0.02	1.31234	66	33	2389	1049	0	0	GG	17.4236	58	0	2044	0	KEEP
7	141954826	AAGxTGT	G	T	HCC5076CL	HCC5076T	NOVEL	COVERED	0.999962	0.999962	1	295	4	0	93.2745	0.333333	0.02	1.31234	66	33	2389	1049	0	0	GG	29.7875	99	0	3519	0	KEEP
12	124274568	ACGxCCT	G	C	HCC5044CL	HCC5044BL	NOVEL	COVERED	0.999956	0.999956	1	292	9	0	93.1731	0.311828	0.02	1.6198	64	29	2350	1044	0	0	GG	27.0718	90	0	3273	0	KEEP
17	57737872	CTCxTTG	T	A	HCC5012X	HCC5012BL	NOVEL	COVERED	0.995687	0.995687	1	197	0	0	92.9927	0.559322	0.02	1.49507	26	33	804	949	0	0	TT	15.9634	61	1	1940	22	KEEP
17	57737872	CTCxTTG	T	A	HCC5012X	HCC5012T	NOVEL	COVERED	0.995687	0.995687	1	192	0	0	92.9927	0.559322	0.02	1.49507	26	33	804	949	0	0	TT	16.2444	54	0	1675	0	KEEP
3	67275930	TCAxCTA	A	G	HCC5012CL	HCC5012BL	NOVEL	COVERED	0.976865	0.976865	1	157	0	0	92.9501	0.509434	0.02	2.11469	26	27	777	960	0	0	AA	14.9694	50	0	1442	0	KEEP
1	53245571	AGCxTTA	G	A	HCC5032T	HCC5032BL	NOVEL	COVERED	1	1	1	429	1	0	92.9217	0.220779	0.02	5.64593	120	34	4245	1120	0	0	GG	32.1921	107	0	3770	0	KEEP
17	29848968	TGTxCAA	A	G	HCC5036T	HCC5036BL	NOVEL	COVERED	0.999978	0.999978	1	325	2	0	92.8524	0.292929	0.02	4.47277	70	29	2094	1050	0	0	AA	31.5545	105	0	3309	0	KEEP
15	45410122	TCTxGAC	G	A	HCC5032CL	HCC5032BL	NOVEL	COVERED	0.693668	0.693668	1	142	1	0	92.7997	0.965517	0.02	-0.261823	1	28	39	815	0	0	GG	21.0241	70	0	2499	0	KEEP
1	236894536	GATxACC	G	T	HCC5044CL	HCC5044BL	NOVEL	COVERED	0.999559	0.999559	1	270	9	0	92.692	0.405063	0.02	1.45285	47	32	1786	1006	0	0	GG	28.2922	94	0	3652	0	KEEP
10	76868898	TGGxAGA	G	C	HCC5012CL	HCC5012BL	NOVEL	COVERED	0.9937	0.993703	0.999997	118	0	0	92.6341	0.40625	0.02	2.21745	38	26	1347	990	0	0	GG	9.32887	31	0	1082	0	KEEP
13	24825889	CAGxTGC	G	T	HCC5012CL	HCC5012BL	NOVEL	COVERED	0.999994	0.999994	1	320	1	0	92.3583	0.373832	0.02	3.21043	67	40	2279	1041	0	0	GG	32.1581	107	0	3661	0	KEEP
13	24825889	CAGxTGC	G	T	HCC5012CL	HCC5012T	NOVEL	COVERED	0.999994	0.999994	1	377	2	0	92.3583	0.373832	0.02	3.21043	67	40	2279	1041	0	0	GG	40.6158	135	0	4795	0	KEEP
3	54913447	GCTxACC	G	C	HCC5019CL	HCC5019BL	NOVEL	COVERED	0.986153	0.986153	1	188	0	0	92.3156	0.5	0.02	2.28762	27	27	1034	957	0	0	GG	18.0566	60	0	2167	0	KEEP
5	130766819	CAAxGGG	T	C	HCC5023CL	HCC5023BL	NOVEL	COVERED	0.999559	0.999559	1	299	10	0	92.3124	0.38961	0.02	1.65632	47	30	1374	1004	0	0	TT	35.7765	119	0	3627	0	KEEP
6	26017305	TCTxACT	A	C	HCC5018CL	HCC5018BL	NOVEL	COVERED	0.999487	0.999487	1	227	3	0	91.9222	0.325	0.02	2.06049	54	26	1556	1014	0	0	AA	18.9452	63	0	1876	0	KEEP
10	19492702	AAGxAAT	C	T	HCC5079CL	HCC5079BL	DBSNP	COVERED	0.604969	0.612407	0.987855	64	4	0	91.7823	0.961538	0.02	-0.236851	1	25	35	817	0	0	CC	6.92301	23	0	854	0	KEEP
7	7476185	AAAxAGC	G	T	HCC5032T	HCC5032BL	NOVEL	COVERED	0.981955	0.981955	1	153	0	0	91.7744	0.526316	0.02	1.88865	27	30	1016	946	0	0	GG	16.2348	54	0	1976	0	KEEP
11	88924470	AATxCAG	C	T	HCC5023CL	HCC5023BL	NOVEL	COVERED	1	1	1	452	9	0	91.6357	0.251852	0.02	3.15996	101	34	3624	1085	0	0	CC	41.8166	139	0	5114	0	KEEP
11	88924470	AATxCAG	C	T	HCC5023CL	HCC5023T	NOVEL	COVERED	1	1	1	480	8	0	91.6357	0.251852	0.02	3.15996	101	34	3624	1085	0	0	CC	45.8461	160	1	5903	21	KEEP
8	125332345	ACGxGTT	T	A	HCC5044CL	HCC5044BL	NOVEL	COVERED	0.981955	0.981955	1	154	6	0	91.6288	0.527273	0.02	1.78944	26	29	779	943	0	0	TT	10.2105	36	1	1056	5	KEEP
7	143748253	TGGxAGC	C	T	HCC5044CL	HCC5044BL	NOVEL	COVERED	0.58293	0.58293	1	89	1	0	91.6168	1	0.02	-0.228044	0	25	0	797	0	0	CC	11.9564	40	0	1357	0	KEEP
X	69504003	CAAxGTT	G	A	HCC5079CL	HCC5079BL	NOVEL	COVERED	0.877708	0.877708	1	172	6	0	91.5972	1	0.02	-0.350429	0	25	0	797	0	0	GG	22.2572	74	0	2650	0	KEEP
12	3409221	CTCxAGG	C	T	HCC5044CL	HCC5044BL	NOVEL	COVERED	0.999956	0.999956	1	342	9	0	91.577	0.351064	0.02	1.42073	61	33	2250	1023	0	0	CC	33.1061	110	0	4082	0	KEEP
1	33282934	CACxCGA	G	C	HCC5032T	HCC5032BL	NOVEL	COVERED	0.992094	0.992094	1	145	0	0	91.5382	0.435484	0.02	2.13515	35	27	1249	971	0	0	GG	12.9427	43	0	1560	0	KEEP
13	32981727	CAGxTAC	C	T	HCC5032CL	HCC5032BL	NOVEL	COVERED	1	1	1	404	2	0	91.2356	0.287879	0.02	3.18872	94	38	3345	1075	0	0	CC	43.9383	146	0	5459	0	KEEP
9	131196767	GTAxTCC	C	G	HCC5023X	HCC5023BL	NOVEL	COVERED	1	1	1	471	6	0	91.117	0.218543	0.02	5.70662	118	33	3927	1098	0	0	CC	39.7156	132	0	4906	0	KEEP
9	131196767	GTAxTCC	C	G	HCC5023X	HCC5023T	NOVEL	COVERED	1	1	1	515	9	0	91.117	0.218543	0.02	5.70662	118	33	3927	1098	0	0	CC	50.2364	167	0	6267	0	KEEP
9	139757958	AAAxCCA	A	G	HCC5036CL	HCC5036BL	DBSNP	COVERED	0.61219	0.612407	0.999646	81	1	0	91.1119	0.961538	0.02	-0.236294	1	25	29	811	0	0	AA	8.65794	29	0	875	0	KEEP
17	37340290	GGCxGGA	T	G	HCC5032CL	HCC5032BL	NOVEL	COVERED	0.996233	0.996233	1	164	0	0	90.9993	0.447761	0.02	1.80403	37	30	968	966	0	0	TT	19.3539	70	1	2013	14	KEEP
3	169099206	AGGxGAG	A	G	HCC5076CL	HCC5076BL	DBSNP	COVERED	1	1	1	486	8	0	90.7271	0.182857	0.02	5.96893	143	32	4765	1116	0	0	AA	36.4069	121	0	4072	0	KEEP
3	169099206	AGGxGAG	A	G	HCC5076CL	HCC5076T	DBSNP	COVERED	1	1	1	513	9	0	90.7271	0.182857	0.02	5.96893	143	32	4765	1116	0	0	AA	40.8919	136	0	4502	0	KEEP
9	35752788	GACxTGC	C	T	HCC5032T	HCC5032BL	NOVEL	COVERED	0.993703	0.993703	1	252	0	0	90.6792	0.484375	0.02	1.91897	33	31	1214	952	0	0	CC	30.7002	102	0	3875	0	KEEP
7	146471399	CCCxTGT	A	T	HCC5012T	HCC5012BL	NOVEL	COVERED	0.92664	0.92664	1	174	0	0	90.6284	0.659091	0.02	-0.394377	15	29	502	891	0	0	AA	17.6934	63	1	1998	11	KEEP
15	43503630	CAGxACT	G	A	HCC5030CL	HCC5030BL	NOVEL	COVERED	0.9982	0.9982	1	251	3	0	90.4851	0.438356	0.02	1.54971	41	32	1536	970	0	0	GG	24.6821	82	0	3069	0	KEEP
17	61611261	GGGxGCG	C	A	HCC5023T	HCC5023BL	DBSNP	COVERED	0.998465	0.998465	1	214	4	0	90.466	0.459459	0.02	1.63273	40	34	1350	965	0	0	CC	20.1551	67	0	2269	0	KEEP
6	30122015	GCTxCCC	C	A	HCC5044CL	HCC5044BL	NOVEL	COVERED	0.954491	0.954491	1	177	3	0	90.4487	0.617021	0.02	-0.429203	18	29	609	902	0	0	CC	20.6501	71	1	2518	6	KEEP
9	94486569	GGCxGCC	C	T	HCC5012X	HCC5012BL	NOVEL	COVERED	0.999835	0.999835	1	211	3	0	90.4242	0.4	0.02	1.40184	51	34	1636	991	0	0	CC	18.2969	61	0	1925	0	KEEP
1	145537453	CCGxCGG	G	T	HCC5032CL	HCC5032BL	NOVEL	COVERED	1	1	1	342	1	0	90.3486	0.294574	0.02	3.1527	91	38	3204	1062	0	0	GG	29.7788	99	0	3530	0	KEEP
16	55730142	GCTxGCC	G	T	HCC5024CL	HCC5024BL	NOVEL	COVERED	0.739671	0.739671	1	144	0	0	90.3159	0.964286	0.02	-0.280093	1	27	39	794	0	0	GG	14.8053	53	1	1910	10	KEEP
18	29104468	ACAxACA	G	C	HCC5022CL	HCC5022BL	NOVEL	COVERED	0.83568	0.835716	0.999957	102	1	0	90.298	0.666667	0.02	-0.324613	12	24	450	888	0	0	GG	7.82604	26	0	964	0	KEEP
17	4644280	GGGxGCT	A	C	HCC5012X	HCC5012BL	NOVEL	COVERED	0.612407	0.612407	1	94	0	0	90.2943	1	0.02	-0.236874	0	22	0	798	0	0	AA	11.4193	38	0	1185	0	KEEP
3	195594959	CCGxCCG	G	T	HCC5012X	HCC5012BL	NOVEL	COVERED	1	1	1	482	2	0	90.2555	0.22043	0.02	7.08827	145	41	4925	1132	0	0	GG	32.4513	108	0	3757	0	KEEP
17	47788832	CGGxGCA	G	A	HCC5050CL	HCC5050BL	NOVEL	COVERED	0.998867	0.998867	1	270	1	0	90.2317	0.442857	0.02	1.61446	39	31	1274	963	0	0	GG	32.4939	108	0	3673	0	KEEP
15	45410122	TCTxGAC	G	A	HCC5032T	HCC5032BL	NOVEL	COVERED	0.58293	0.58293	1	141	1	0	90.2096	1	0.02	-0.227787	0	24	0	788	0	0	GG	21.0241	70	0	2499	0	KEEP
2	84924774	AAGxATG	G	T	HCC5076T	HCC5076BL	DBSNP	COVERED	0.9982	0.9982	1	234	6	0	90.1908	0.462687	0.02	1.44125	36	31	1319	955	0	0	GG	20.1046	71	1	2569	11	KEEP
12	53804970	CAAxGTC	C	G	HCC5076CL	HCC5076BL	DBSNP	COVERED	0.941738	0.941741	0.999997	139	3	0	90.1687	0.553191	0.02	-0.412289	21	26	711	918	0	0	CC	13.7825	46	0	1588	0	KEEP
20	48759946	ACAxCCA	T	C	HCC5036CL	HCC5036BL	NOVEL	COVERED	0.999999	0.999999	1	281	4	0	90.1642	0.260504	0.02	3.59073	88	31	2605	1050	0	0	TT	19.559	65	0	2124	0	KEEP
3	3887633	AAAxGTG	C	T	HCC5012T	HCC5012BL	DBSNP	COVERED	0.959859	0.959859	1	216	0	0	90.1183	0.638298	0.02	-0.438325	17	30	594	892	0	0	CC	26.479	88	0	2989	0	KEEP
17	7577580	TTGxAGT	T	C	HCC5032T	HCC5032BL	COSMIC	COVERED	0.490543	0.490544	0.999997	72	0	0	90.1177	1	0.02	-0.20175	0	21	0	801	0	0	TT	8.09959	27	0	747	0	KEEP
8	144810787	GCTxGGA	C	T	HCC5048X	HCC5048T	NOVEL	COVERED	1	1	1	680	4	0	89.9592	0.190661	0.02	7.11368	208	49	6030	1208	0	0	CC	55.3662	184	0	6100	0	KEEP
10	24820758	CCAxAAG	G	A	HCC5024CL	HCC5024BL	NOVEL	COVERED	0.997163	0.997163	1	250	0	0	89.9212	0.470588	0.02	1.76699	36	32	1328	951	0	0	GG	24.6817	82	0	3017	0	KEEP
1	43394908	GACxATA	G	C	HCC5023T	HCC5023BL	NOVEL	COVERED	0.997163	0.997163	1	305	7	0	89.8805	0.393939	0.02	2.1648	40	26	1432	967	0	0	GG	36.0964	120	0	4225	0	KEEP
10	135077072	AGTxTAT	T	G	HCC5012X	HCC5012BL	NOVEL	COVERED	0.999956	0.999956	1	212	2	0	89.8244	0.341463	0.02	1.72063	54	28	1579	993	0	0	TT	12.0132	40	0	1256	0	KEEP
10	910225	TGTxAGA	A	G	HCC5079CL	HCC5079BL	DBSNP	COVERED	0.980537	0.995687	0.984784	139	3	0	89.7811	0.403226	0.02	2.19129	37	25	1161	960	0	0	AA	6.31728	21	0	649	0	KEEP
12	6976727	CAGxGCC	C	A	HCC5044CL	HCC5044BL	COSMIC	COVERED	0.997163	0.997163	1	207	3	0	89.7768	0.552239	0.02	1.66887	30	37	1021	923	0	0	CC	18.3346	61	0	2073	0	KEEP
14	105618019	GACxGCA	G	A	HCC5019T	HCC5019BL	DBSNP	COVERED	0.994422	0.994422	1	199	1	0	89.743	0.47619	0.02	1.72797	33	30	1136	944	0	0	GG	19.8615	66	0	2168	0	KEEP
9	101798641	GGCxGAG	C	G	HCC5012CL	HCC5012BL	NOVEL	COVERED	0.973965	0.973965	1	184	0	0	89.7413	0.509434	0.02	1.91535	26	27	809	928	0	0	CC	19.5391	65	0	2133	0	KEEP
9	101798641	GGCxGAG	C	G	HCC5012CL	HCC5012T	NOVEL	COVERED	0.973965	0.973965	1	179	0	0	89.7413	0.509434	0.02	1.91535	26	27	809	928	0	0	CC	20.0999	67	0	2089	0	KEEP
19	17374717	TGGxAGG	T	G	HCC5024T	HCC5024BL	NOVEL	COVERED	0.984161	0.984161	1	175	2	0	89.7282	0.471698	0.02	2.17973	28	25	868	937	0	0	TT	18.5685	67	1	2075	14	KEEP
11	18723301	CTTxATG	C	G	HCC5023CL	HCC5023BL	NOVEL	COVERED	0.997553	0.997553	1	246	1	0	89.5619	0.382353	0.02	2.05616	42	26	1532	968	0	1	CC	25.8665	86	0	3246	0	KEEP
8	143957381	GAGxGGT	G	A	HCC5032T	HCC5032BL	NOVEL	COVERED	1	1	1	698	1	0	89.5486	0.115502	0.02	12.104	291	38	10541	1224	0	0	GG	37.8829	126	0	4511	0	KEEP
9	130984826	GAGxCCG	C	G	HCC5012T	HCC5012BL	NOVEL	COVERED	0.999981	0.999981	1	254	0	0	89.4397	0.287129	0.02	4.06437	72	29	2579	1019	0	0	CC	22.8729	76	0	2712	0	KEEP
5	176794465	CCCxCTG	G	T	HCC5079CL	HCC5079BL	NOVEL	COVERED	0.999997	0.999997	1	282	5	0	89.4243	0.315315	0.02	3.57069	76	35	2574	1028	0	0	GG	22.8445	76	0	2512	0	KEEP
9	19520960	CCGxGCC	G	A	HCC5076T	HCC5076BL	NOVEL	COVERED	0.739671	0.739671	1	117	2	0	89.3432	0.935484	0.02	-0.279519	2	29	73	789	0	0	GG	12.612	42	0	1438	0	KEEP
22	44287009	GTCxGCG	A	G	HCC5019CL	HCC5019BL	NOVEL	COVERED	0.490544	0.490544	1	133	0	0	89.1941	1	0.02	-0.193009	0	22	0	787	0	0	AA	19.4808	65	0	1912	0	KEEP
22	44287009	GTCxGCG	A	G	HCC5019CL	HCC5019T	NOVEL	COVERED	0.490544	0.490544	1	95	0	0	89.1941	1	0.02	-0.193009	0	22	0	787	0	0	AA	11.133	37	0	1161	0	KEEP
2	152548862	GTTxTCC	T	G	HCC5012CL	HCC5012BL	NOVEL	COVERED	0.457725	0.457757	0.999931	64	0	0	89.1902	1	0.02	-0.192982	0	22	0	787	0	0	TT	7.51956	25	0	743	0	KEEP
1	155006216	GATxCCC	G	T	HCC5032CL	HCC5032BL	NOVEL	COVERED	0.999962	0.999962	1	274	0	0	89.1394	0.336735	0.02	1.51223	65	33	2435	1006	0	0	GG	24.5781	86	1	3204	11	KEEP
16	67986346	TGGxTAA	A	G	HCC5079CL	HCC5079BL	NOVEL	COVERED	0.999998	0.999998	1	352	8	0	89.0996	0.256637	0.02	4.14151	84	29	2567	1032	0	0	AA	32.7819	109	0	3421	0	KEEP
11	67191248	CTGxAGT	G	A	HCC5032CL	HCC5032BL	NOVEL	COVERED	0.999968	0.999968	1	247	0	0	89.0726	0.350515	0.02	3.89266	63	34	2302	1002	0	0	GG	21.6625	72	0	2678	0	KEEP
12	120554554	CCCxAAC	G	A	HCC5012CL	HCC5012BL	NOVEL	COVERED	0.999999	0.999999	1	292	0	0	88.9987	0.348315	0.02	3.52662	58	31	2009	992	0	0	GG	23.4726	78	0	2623	0	KEEP
1	183087253	TATxAAG	C	G	HCC5006CL	HCC5006T	NOVEL	COVERED	0.999835	0.999835	1	275	12	0	88.8981	0.321839	0.02	1.9989	59	28	2244	993	0	0	CC	25.7284	90	1	3419	12	KEEP
17	7577580	TTGxAGT	T	C	HCC5012X	HCC5012BL	COSMIC	COVERED	0.612406	0.612407	0.999999	88	0	0	88.8466	0.958333	0.02	-0.236239	1	23	8	793	0	0	TT	10.5146	35	0	1020	0	KEEP
19	11649851	CAGxCCA	G	A	HCC5024CL	HCC5024BL	NOVEL	COVERED	0.693668	0.693668	1	153	0	0	88.8203	0.964286	0.02	-0.253739	1	27	36	779	0	0	GG	19.8339	66	0	2297	0	KEEP
10	75053067	TCTxCTT	G	C	HCC5012T	HCC5012BL	NOVEL	COVERED	0.934489	0.934492	0.999997	107	0	0	88.7957	0.555556	0.02	-0.403507	20	25	735	903	0	0	GG	9.02983	30	0	1127	0	KEEP
8	73848282	ACCxCCA	G	A	HCC5012X	HCC5012BL	COSMIC	COVERED	1	1	1	511	3	0	88.7832	0.225641	0.02	6.70505	151	44	4751	1129	0	1	GG	42.0863	140	0	4664	0	KEEP
8	73848282	ACCxCCA	G	A	HCC5012X	HCC5012T	COSMIC	COVERED	1	1	1	524	3	0	88.7832	0.225641	0.02	6.70505	151	44	4751	1129	0	1	GG	41.5537	146	1	4824	21	KEEP
6	110967175	GAGxACA	C	A	HCC5075CL	HCC5075BL	NOVEL	COVERED	0.989542	0.989542	1	186	4	0	88.6937	0.491525	0.02	1.86314	30	29	1091	926	0	0	CC	17.1539	57	0	2141	0	KEEP
6	110967175	GAGxACA	C	A	HCC5075CL	HCC5075T	NOVEL	COVERED	0.989542	0.989542	1	177	3	0	88.6937	0.491525	0.02	1.86314	30	29	1091	926	0	0	CC	16.52	55	0	1989	0	KEEP
X	32663234	TGAxCTG	A	C	HCC5023T	HCC5023BL	NOVEL	COVERED	0.522161	0.522161	1	171	3	0	88.6067	0.916667	0.02	-0.210556	2	22	65	811	0	0	AA	26.7552	89	0	2739	0	KEEP
1	149859221	ATGxCGA	G	A	HCC5032T	HCC5032BL	NOVEL	COVERED	1	1	1	598	2	0	88.5306	0.150628	0.02	7.20997	203	36	7277	1153	0	0	GG	55.3713	184	0	6714	0	KEEP
17	39725702	GATxTCC	G	A	HCC5048CL	HCC5048T	NOVEL	COVERED	0.865745	0.865745	1	106	0	0	88.5082	0.820513	0.02	-0.341497	7	32	252	813	0	0	GG	12.64	42	0	1507	0	KEEP
3	45781066	CTAxTGT	T	C	HCC5023T	HCC5023BL	NOVEL	COVERED	0.999981	0.999981	1	357	11	0	88.4649	0.262136	0.02	4.464	76	27	2326	1013	0	0	TT	30.9878	103	0	3222	0	KEEP
19	11649851	CAGxCCA	G	A	HCC5024T	HCC5024BL	NOVEL	COVERED	0.760887	0.760887	1	148	1	0	88.4563	0.9	0.02	-0.270483	3	27	113	800	0	0	GG	19.8339	66	0	2297	0	KEEP
10	134594286	CCAxTCA	G	C	HCC5044CL	HCC5044BL	NOVEL	COVERED	0.954491	0.954491	1	184	6	0	88.4394	0.545455	0.02	-0.427526	20	24	690	901	0	0	GG	18.9612	63	0	2337	0	KEEP
2	231949757	GGAxTGT	A	G	HCC5036T	HCC5036BL	NOVEL	COVERED	0.998993	0.998993	1	204	3	0	88.3059	0.380282	0.02	1.91393	44	27	1373	959	0	0	AA	16.5311	55	0	1679	0	KEEP
2	216212364	AGTxTCA	G	A	HCC5019CL	HCC5019BL	NOVEL	COVERED	0.995687	0.995687	1	202	1	0	88.3001	0.46875	0.02	1.69288	34	30	1195	932	0	0	GG	18.6334	62	0	2226	0	KEEP
3	47143027	TCAxTTG	G	T	HCC5050CL	HCC5050BL	NOVEL	COVERED	0.612407	0.612407	1	102	0	0	88.2534	1	0.02	-0.236527	0	26	0	759	0	0	GG	10.8313	36	0	1186	0	KEEP
2	89196906	CATxTCC	A	C	HCC5023T	HCC5023BL	DBSNP	COVERED	0.979291	0.994422	0.984784	125	3	0	88.2364	0.390625	0.02	2.10885	39	25	1190	949	0	0	AA	6.31198	21	0	599	0	KEEP
2	220308746	GAAxCGA	G	A	HCC5076CL	HCC5076BL	NOVEL	COVERED	0.997553	0.997553	1	239	5	0	88.208	0.542373	0.02	1.45964	27	32	983	907	0	0	GG	21.9223	73	0	2622	0	KEEP
2	220308746	GAAxCGA	G	A	HCC5076CL	HCC5076T	NOVEL	COVERED	0.997553	0.997553	1	264	8	0	88.208	0.542373	0.02	1.45964	27	32	983	907	0	0	GG	26.7833	89	0	3229	0	KEEP
9	114348448	TCTxAAA	G	C	HCC5048X	HCC5048T	NOVEL	COVERED	0.995084	0.995084	1	200	0	0	88.1546	0.483871	0.02	1.40348	32	30	996	925	0	0	GG	13.2804	57	1	2040	37	KEEP
11	86017405	GAAxGGG	T	C	HCC5012X	HCC5012BL	NOVEL	COVERED	0.739575	0.739671	0.999869	73	0	0	88.14	0.83871	0.02	-0.279591	5	26	103	816	0	0	TT	6.29521	21	0	601	0	KEEP
5	169477372	CGGxAGA	G	C	HCC5076T	HCC5076BL	NOVEL	COVERED	0.973965	0.973965	1	164	6	0	88.137	0.470588	0.02	2.21401	27	24	982	920	0	0	GG	15.0451	50	0	1833	0	KEEP
1	228400332	GGCxCCA	G	A	HCC5023X	HCC5023BL	NOVEL	COVERED	1	1	1	523	9	0	88.1081	0.260606	0.02	4.58415	122	43	3770	1087	0	0	GG	46.6339	155	0	5313	0	KEEP
11	59055798	TGAxAAC	G	A	HCC5012T	HCC5012BL	NOVEL	COVERED	0.989542	0.989542	1	186	1	0	88.0723	0.508772	0.02	1.85357	28	29	1038	914	0	0	GG	18.6599	62	0	2267	0	KEEP
10	3155428	CTCxCCT	C	T	HCC5079CL	HCC5079BL	DBSNP	COVERED	0.998795	0.999919	0.998875	159	6	0	87.9841	0.356322	0.02	1.45661	56	31	1986	978	0	0	CC	8.41239	28	0	957	0	KEEP
2	135745373	TTCxCGT	G	A	HCC5036CL	HCC5036BL	NOVEL	COVERED	1	1	1	325	1	0	87.9672	0.289062	0.02	3.23341	91	37	2652	1037	0	0	GG	34.8133	116	0	3786	0	KEEP
19	10081820	GGGxGTA	G	C	HCC5079CL	HCC5079BL	NOVEL	COVERED	0.552886	0.552887	0.999997	75	2	0	87.8731	1	0.02	-0.218583	0	23	0	770	0	0	GG	9.29878	31	0	1039	0	KEEP
7	111644158	ATAxGGA	T	C	HCC5032CL	HCC5032BL	NOVEL	COVERED	0.999881	0.999881	1	219	0	0	87.7514	0.329545	0.02	1.68379	59	29	1703	981	0	0	TT	16.8302	56	0	1717	0	KEEP
5	150410120	CTCxGTT	A	G	HCC5048CL	HCC5048T	NOVEL	COVERED	0.999407	0.999407	1	259	1	0	87.7133	0.402597	0.02	1.48151	46	31	1293	955	0	0	AA	26.751	89	0	2603	0	KEEP
17	8021488	TCCxAAG	G	C	HCC5019CL	HCC5019BL	NOVEL	COVERED	0.490544	0.490544	1	126	0	0	87.6173	1	0.02	-0.19301	0	21	0	776	0	0	GG	20.155	67	0	2268	0	KEEP
17	8021488	TCCxAAG	G	C	HCC5019CL	HCC5019T	NOVEL	COVERED	0.490544	0.490544	1	93	0	0	87.6173	1	0.02	-0.19301	0	21	0	776	0	0	GG	12.6398	42	0	1397	0	KEEP
7	151680253	ACTxATT	C	G	HCC5048X	HCC5048T	NOVEL	COVERED	0.999998	0.999998	1	357	2	0	87.6061	0.292035	0.02	3.14547	80	33	2543	1015	0	0	CC	36.7035	122	0	4356	0	KEEP
11	7982468	CTTxATT	G	C	HCC5012CL	HCC5012BL	NOVEL	COVERED	0.994422	0.994422	1	223	0	0	87.5992	0.409836	0.02	2.10877	36	25	1338	936	0	0	GG	27.0902	90	0	3389	0	KEEP
11	7982468	CTTxATT	G	C	HCC5012CL	HCC5012T	NOVEL	COVERED	0.994422	0.994422	1	194	0	0	87.5992	0.409836	0.02	2.10877	36	25	1338	936	0	0	GG	20.1557	67	0	2483	0	KEEP
22	42486804	GACxGCG	C	G	HCC5044CL	HCC5044BL	DBSNP	COVERED	1	1	1	1006	21	0	87.5772	0.119454	0.02	9.31305	258	35	8660	1174	0	1	CC	97.7142	325	0	10990	0	KEEP
1	154923934	CAGxAAA	C	A	HCC5048CL	HCC5048T	NOVEL	COVERED	0.999999	0.999999	1	514	3	0	87.5681	0.285714	0.02	3.42606	80	32	2835	1014	0	0	CC	61.3447	204	0	7210	0	KEEP
16	88798941	GTGxTTC	G	A	HCC5032CL	HCC5032BL	NOVEL	COVERED	0.979526	0.979526	1	181	1	0	87.5144	0.553571	0.02	1.7984	25	31	886	895	0	0	GG	22.273	74	0	2719	0	KEEP
4	121733918	ATAxACC	T	C	HCC5044CL	HCC5044BL	NOVEL	COVERED	0.92664	0.92664	1	165	7	0	87.404	0.555556	0.02	-0.394691	20	25	603	889	0	0	TT	19.208	64	0	1975	0	KEEP
13	103399943	TCCxTTG	G	A	HCC5023T	HCC5023BL	DBSNP	COVERED	1	1	1	508	12	0	87.361	0.244755	0.02	4.93131	108	35	3648	1052	0	0	GG	53.8485	179	0	6108	0	KEEP
14	106631102	CACxGAC	G	A	HCC5024T	HCC5024BL	DBSNP	COVERED	0.634728	0.641347	0.989678	74	0	0	87.3546	0.892857	0.02	-0.245426	3	25	109	796	0	0	GG	7.2165	24	0	766	0	KEEP
6	29230502	GTGxGAG	G	T	HCC5032CL	HCC5032BL	NOVEL	COVERED	0.888873	0.888875	0.999997	106	0	0	87.3529	0.7	0.02	-0.358722	12	28	414	847	0	0	GG	9.31782	31	0	1049	0	KEEP
10	3155408	CCCxGAC	C	T	HCC5079CL	HCC5079BL	DBSNP	COVERED	0.998838	0.999962	0.998875	169	5	0	87.3513	0.370787	0.02	1.61281	56	33	1848	971	0	0	CC	8.12638	27	0	938	0	KEEP
15	40594732	GGCxGGA	C	T	HCC5019T	HCC5019BL	NOVEL	COVERED	0.999968	0.999968	1	336	0	0	87.2861	0.340206	0.02	3.69449	64	33	2071	986	0	0	CC	39.0343	130	0	4122	0	KEEP
19	45452098	CCCxCTG	G	A	HCC5036T	HCC5036BL	NOVEL	COVERED	0.999919	0.999919	1	228	2	0	87.2813	0.362637	0.02	1.37692	58	33	1808	974	0	0	GG	18.337	61	0	2111	0	KEEP
12	27915799	AGCxGAG	C	T	HCC5044CL	HCC5044BL	NOVEL	COVERED	1	1	1	449	16	0	87.2433	0.220126	0.02	5.63831	124	35	4167	1069	0	0	CC	41.8258	139	0	4689	0	KEEP
19	24097764	CTGxGGC	T	C	HCC5048CL	HCC5048T	NOVEL	COVERED	0.997163	0.997163	1	286	3	0	87.2067	0.426471	0.02	1.66685	39	29	1114	935	0	0	TT	32.7612	109	0	3181	0	KEEP
1	26582260	GCCxAGT	G	A	HCC5036CL	HCC5036BL	DBSNP	COVERED	0.999768	0.999768	1	211	0	0	87.1574	0.348837	0.02	1.62574	56	30	1899	970	0	0	GG	18.6538	62	0	2229	0	KEEP
1	206809039	CCCxAGC	G	A	HCC5048X	HCC5048T	NOVEL	COVERED	1	1	1	352	2	0	87.1285	0.303279	0.02	2.6732	85	37	2485	1020	0	0	GG	26.2871	99	1	3293	33	KEEP
3	148577662	TCAxCTT	C	A	HCC5012T	HCC5012BL	NOVEL	COVERED	1	1	1	371	0	0	87.0979	0.262411	0.02	3.09169	104	37	3678	1047	0	0	CC	27.8956	95	1	3221	5	KEEP
19	41115378	CTGxGAT	G	C	HCC5044CL	HCC5044BL	NOVEL	COVERED	1	1	1	786	17	0	87.092	0.123188	0.02	9.41019	242	34	8646	1155	0	2	GG	64.3658	214	0	7727	0	KEEP
2	15768580	TGTxAGA	A	G	HCC5076CL	HCC5076BL	NOVEL	COVERED	0.981955	0.981955	1	163	4	0	87.0533	0.428571	0.02	2.18799	32	24	932	922	0	0	AA	14.1034	47	0	1401	0	KEEP
2	15768580	TGTxAGA	A	G	HCC5076CL	HCC5076T	NOVEL	COVERED	0.981955	0.981955	1	153	3	0	87.0533	0.428571	0.02	2.18799	32	24	932	922	0	0	AA	12.9133	43	0	1265	0	KEEP
14	23517554	TGTxGAA	C	T	HCC5019CL	HCC5019BL	COSMIC	COVERED	0.992094	0.992094	1	209	2	0	87.0301	0.460317	0.02	1.83619	34	29	1240	921	0	0	CC	21.6628	72	0	2504	0	KEEP
X	120008797	GGTxCCT	T	G	HCC5036CL	HCC5036BL	NOVEL	COVERED	0.979526	0.979526	1	190	2	0	86.9918	0.5	0.02	2.09703	25	25	745	901	0	0	TT	17.7525	59	0	1982	0	KEEP
12	1703158	CCCxTTG	C	G	HCC5075T	HCC5075BL	NOVEL	COVERED	0.973965	0.973965	1	159	4	0	86.9235	0.519231	0.02	1.91571	25	27	909	897	0	0	CC	14.4425	48	0	1731	0	KEEP
3	25832811	TCAxTTC	G	T	HCC5032CL	HCC5032BL	NOVEL	COVERED	0.99993	0.99993	1	367	1	0	86.8339	0.351648	0.02	1.45579	59	32	2150	972	0	0	GG	49.96	166	0	6215	0	KEEP
3	119180878	GAAxGGC	C	T	HCC5024CL	HCC5024BL	NOVEL	COVERED	0.998465	0.998465	1	248	0	0	86.8122	0.449275	0.02	1.63324	38	31	1274	927	0	0	CC	24.659	82	0	2783	0	KEEP
2	220421063	TGGxCCC	C	T	HCC5023T	HCC5023BL	NOVEL	COVERED	0.999804	0.999804	1	343	5	0	86.7025	0.348315	0.02	1.60798	58	31	2090	969	0	0	CC	37.8174	126	0	4458	0	KEEP
19	58967022	TGGxCAG	C	A	HCC5032T	HCC5032BL	NOVEL	COVERED	0.993703	0.993703	1	235	0	0	86.7017	0.453125	0.02	1.72023	35	29	1257	920	0	0	CC	26.8573	96	2	3552	18	KEEP
1	155006216	GATxCCC	G	T	HCC5032T	HCC5032BL	NOVEL	COVERED	0.999998	0.999998	1	306	0	0	86.648	0.26087	0.02	3.93252	85	30	3261	1010	0	0	GG	24.5781	86	1	3204	11	KEEP
7	92761834	GATxTGT	G	C	HCC5050T	HCC5050BL	NOVEL	COVERED	1	1	1	457	3	0	86.6363	0.184713	0.02	6.71762	128	29	4411	1054	0	0	GG	47.5413	158	0	5497	0	KEEP
MT	5728	ATCxACT	T	C	HCC5024T	HCC5024BL	DBSNP	COVERED	0.835716	0.835716	1	135	0	0	86.5037	0.657143	0.02	-0.324557	12	23	382	853	0	0	TT	21.3324	71	0	2081	0	KEEP
21	45928763	CCGxACG	C	G	HCC5012X	HCC5012BL	NOVEL	COVERED	0.552886	0.552887	0.999997	73	0	0	86.4079	0.956522	0.02	-0.219321	1	22	37	777	0	0	CC	8.72546	29	0	1041	0	KEEP
5	156638356	AGCxCTG	G	A	HCC5048CL	HCC5048T	NOVEL	COVERED	0.998993	0.998993	1	233	0	0	86.3785	0.492754	0.02	1.40734	35	34	1094	910	0	0	GG	21.0226	70	0	2174	0	KEEP
12	80935447	TCAxTGA	C	G	HCC5032CL	HCC5032BL	NOVEL	COVERED	0.967425	0.967425	1	134	1	0	86.3274	0.5	0.02	2.23226	25	25	902	895	0	0	CC	12.3242	41	0	1503	0	KEEP
1	154923933	ACAxCAA	G	A	HCC5048CL	HCC5048T	NOVEL	COVERED	0.999999	0.999999	1	511	3	0	86.3233	0.288288	0.02	3.33653	79	32	2658	1000	0	0	GG	59.471	202	1	6854	11	KEEP
10	135077072	AGTxTAT	T	G	HCC5012CL	HCC5012BL	NOVEL	COVERED	0.999995	0.999995	1	223	0	0	86.2937	0.310345	0.02	4.38514	60	27	1937	968	0	0	TT	12.0132	40	0	1256	0	KEEP
18	29412111	GTAxAAG	A	T	HCC5036CL	HCC5036BL	NOVEL	COVERED	0.987942	0.987943	0.999999	158	0	0	86.245	0.525424	0.02	1.56409	28	31	902	892	0	0	AA	10.8322	36	0	1240	0	KEEP
14	23392317	GGAxGAG	A	G	HCC5022CL	HCC5022BL	NOVEL	COVERED	0.979526	0.979526	1	161	1	0	86.0178	0.446429	0.02	2.09689	31	25	941	908	0	0	AA	15.8704	53	0	1543	0	KEEP
6	72993765	GTCxGAA	T	C	HCC5079CL	HCC5079BL	NOVEL	COVERED	0.999218	0.999218	1	201	4	0	86.0023	0.363636	0.02	1.68948	49	28	1510	945	0	0	TT	13.2411	44	0	1445	0	KEEP
15	79749055	GCGxCGC	C	T	HCC5030CL	HCC5030BL	NOVEL	COVERED	0.998696	0.998696	1	208	6	0	85.9237	0.458333	0.02	1.43438	39	33	1387	918	0	0	CC	20.9786	70	0	2458	0	KEEP
1	145518176	ATCxAGC	G	C	HCC5019CL	HCC5019BL	NOVEL	COVERED	0.984161	0.984161	1	192	2	0	85.9022	0.421053	0.02	2.27882	33	24	1185	913	0	0	GG	22.5201	75	0	2551	0	KEEP
1	145518176	ATCxAGC	G	C	HCC5019CL	HCC5019T	NOVEL	COVERED	0.984161	0.984161	1	213	3	0	85.9022	0.421053	0.02	2.27882	33	24	1185	913	0	0	GG	27.3686	91	0	3164	0	KEEP
1	111860478	ACAxTAG	C	G	HCC5032CL	HCC5032BL	NOVEL	COVERED	0.999997	0.999997	1	345	0	0	85.8605	0.245455	0.02	4.35815	83	27	3048	996	0	0	CC	36.1163	120	0	4471	0	KEEP
17	63156610	AGTxACA	C	G	HCC5023T	HCC5023BL	NOVEL	COVERED	1	1	1	526	14	0	85.8484	0.16	0.02	6.775	147	28	5598	1059	0	0	CC	48.7621	162	0	6234	0	KEEP
2	97312137	GCAxATA	G	C	HCC5044CL	HCC5044BL	NOVEL	COVERED	0.999768	0.999768	1	265	6	0	85.8337	0.309524	0.02	1.91577	58	26	2171	960	0	0	GG	21.9697	73	0	2752	0	KEEP
3	27353510	TATxCTT	C	T	HCC5023X	HCC5023BL	NOVEL	COVERED	0.995687	0.995687	1	236	5	0	85.8326	0.469697	0.02	1.69298	35	31	1155	909	0	0	CC	24.3802	81	0	3017	0	KEEP
X	106768711	TTTxTGG	G	C	HCC5012X	HCC5012BL	NOVEL	COVERED	0.52216	0.522161	0.999998	72	0	0	85.8171	1	0.02	-0.2104	0	21	0	758	0	0	GG	9.62717	32	0	1154	0	KEEP
16	56926016	CAGxGGA	C	T	HCC5023X	HCC5023BL	COSMIC	COVERED	0.997163	0.997163	1	379	10	0	85.7881	0.5	0.02	1.47034	35	35	1075	904	0	0	CC	48.6778	162	0	5426	0	KEEP
3	130887640	AACxACT	C	G	HCC5019CL	HCC5019BL	NOVEL	COVERED	0.997898	0.997898	1	251	0	0	85.6768	0.385714	0.02	1.94825	43	27	1630	931	0	0	CC	23.7774	79	0	2884	0	KEEP
3	130887640	AACxACT	C	G	HCC5019CL	HCC5019T	NOVEL	COVERED	0.997898	0.997898	1	240	0	0	85.6768	0.385714	0.02	1.94825	43	27	1630	931	0	0	CC	24.365	81	0	2958	0	KEEP
6	117647547	ATTxTGG	C	G	HCC5048CL	HCC5048T	NOVEL	COVERED	0.995083	0.995084	1	161	1	0	85.6623	0.421875	0.02	2.00065	37	27	1310	917	0	0	CC	13.538	45	0	1570	0	KEEP
X	32663234	TGAxCTG	A	C	HCC5023X	HCC5023BL	NOVEL	COVERED	0.490544	0.490544	1	172	5	0	85.6501	1	0.02	-0.201637	0	23	0	747	0	0	AA	26.7552	89	0	2739	0	KEEP
13	32981727	CAGxTAC	C	T	HCC5032T	HCC5032BL	NOVEL	COVERED	1	1	1	411	3	0	85.5979	0.262411	0.02	3.40783	104	37	3915	1032	0	0	CC	43.9383	146	0	5459	0	KEEP
8	120795616	AATxTCA	C	G	HCC5011CL	HCC5011T	NOVEL	COVERED	1	1	1	442	16	0	85.5786	0.191489	0.02	7.02932	114	27	4182	1026	0	0	CC	39.1626	144	1	5346	40	KEEP
2	161349987	GGCxGCT	G	C	HCC5044CL	HCC5044BL	NOVEL	COVERED	0.999997	0.999997	1	299	4	0	85.5639	0.288462	0.02	3.78661	74	30	2605	984	0	0	GG	27.0565	90	0	3010	0	KEEP
2	75109016	GGGxCCC	C	T	HCC5036CL	HCC5036BL	DBSNP	COVERED	0.999999	0.999999	1	296	1	0	85.5431	0.305085	0.02	3.39383	82	36	2759	999	0	0	CC	19.7648	66	0	2358	0	KEEP
11	117996092	TACxGTC	G	C	HCC5044CL	HCC5044BL	NOVEL	COVERED	0.995687	0.995687	1	232	11	0	85.5055	0.428571	0.02	1.79232	36	27	1230	913	0	0	GG	24.6474	82	0	2777	0	KEEP
4	663881	AACxTGC	C	G	HCC5076T	HCC5076BL	NOVEL	COVERED	0.996233	0.996233	1	265	6	0	85.5046	0.415385	0.02	1.98284	38	27	1403	918	0	0	CC	29.1966	97	0	3584	0	KEEP
10	14880395	CTGxTGC	C	T	HCC5079CL	HCC5079BL	DBSNP	COVERED	0.543203	0.552887	0.982485	69	1	0	85.4366	1	0.02	-0.219245	0	24	0	740	0	0	CC	5.71875	19	0	704	0	KEEP
4	15009241	CTCxAAT	T	A	HCC5012CL	HCC5012BL	NOVEL	COVERED	0.641278	0.641347	0.999892	58	0	0	85.2554	0.923077	0.02	-0.245143	2	24	65	769	0	0	TT	6.76944	23	0	461	0	KEEP
4	113353588	TGCxGGG	C	T	HCC5044CL	HCC5044BL	DBSNP+COSMIC	COVERED	0.996724	0.996724	1	257	4	0	85.2309	0.432836	0.02	1.67558	38	29	1264	913	0	0	CC	29.7327	99	0	3218	0	KEEP
20	44803509	CCCxCGC	C	G	HCC5012CL	HCC5012BL	DBSNP	COVERED	0.888392	0.899314	0.987855	68	1	0	85.1436	0.641026	0.02	-0.367657	14	25	457	843	0	0	CC	6.918	23	0	800	0	KEEP
5	79498839	AGAxAGA	G	A	HCC5032T	HCC5032BL	NOVEL	COVERED	0.999919	0.999919	1	323	0	0	85.1318	0.340659	0.02	1.65519	60	31	2288	957	0	0	GG	37.6227	125	0	4712	0	KEEP
11	134121224	AAAxAAA	G	C	HCC5019CL	HCC5019BL	NOVEL	COVERED	0.992926	0.992926	1	213	0	0	85.0627	0.375	0.02	2.4259	40	24	1494	920	0	0	GG	23.7785	79	0	2872	0	KEEP
11	134121224	AAAxAAA	G	C	HCC5019CL	HCC5019T	NOVEL	COVERED	0.992926	0.992926	1	219	0	0	85.0627	0.375	0.02	2.4259	40	24	1494	920	0	0	GG	24.3749	81	0	2954	0	KEEP
10	14880394	CCTxCTG	G	T	HCC5079CL	HCC5079BL	DBSNP	COVERED	0.543203	0.552887	0.982485	69	1	0	85.0387	1	0.02	-0.219217	0	24	0	736	0	0	GG	5.71901	19	0	708	0	KEEP
7	128441492	TCCxTGC	G	A	HCC5024CL	HCC5024BL	DBSNP	COVERED	0.996724	0.996724	1	222	0	0	84.9869	0.432836	0.02	1.67555	38	29	1298	911	0	0	GG	25.2458	84	0	2844	0	KEEP
9	139925504	GTTxTCA	C	A	HCC5019CL	HCC5019BL	NOVEL	COVERED	0.99911	0.99911	1	211	2	0	84.9788	0.405063	0.02	1.49687	47	32	1807	929	0	0	CC	22.8757	76	0	2789	0	KEEP
9	139925504	GTTxTCA	C	A	HCC5019CL	HCC5019T	NOVEL	COVERED	0.99911	0.99911	1	228	1	0	84.9788	0.405063	0.02	1.49687	47	32	1807	929	0	0	CC	24.3661	81	0	2922	0	KEEP
20	19941379	GAAxAAA	G	T	HCC5012X	HCC5012BL	NOVEL	COVERED	0.989542	0.989542	1	150	0	0	84.8669	0.534483	0.02	1.55545	27	31	955	875	0	0	GG	11.1368	37	0	1351	0	KEEP
3	49137513	GCCxTTG	C	T	HCC5012X	HCC5012BL	NOVEL	COVERED	0.999999	0.999999	1	298	3	0	84.8392	0.301724	0.02	3.41799	81	35	2819	990	0	0	CC	21.3492	71	0	2561	0	KEEP
17	72889676	CATxGGC	G	C	HCC5030CL	HCC5030BL	DBSNP+COSMIC	COVERED	1	1	1	490	8	0	84.823	0.346154	0.02	4.01904	51	27	1823	938	0	0	GG	36.2209	128	2	4634	20	KEEP
16	2328355	AGGxGCC	C	T	HCC5019CL	HCC5019BL	NOVEL	COVERED	0.981955	0.981955	1	175	0	0	84.8039	0.563636	0.02	1.79925	24	31	823	865	0	0	CC	19.8373	66	0	2246	0	KEEP
18	29246231	TGAxCGT	G	C	HCC5023T	HCC5023BL	DBSNP	COVERED	0.997163	0.997163	1	290	10	0	84.7446	0.371429	0.02	1.96515	44	26	1629	924	0	0	GG	31.8991	106	0	3934	0	KEEP
3	13427763	GAGxCAA	C	G	HCC5032T	HCC5032BL	NOVEL	COVERED	0.999998	0.999998	1	352	1	0	84.7202	0.241071	0.02	4.1422	85	27	3102	987	0	0	CC	29.1887	97	0	3506	0	KEEP
1	156536418	GTCxCTC	C	T	HCC5012CL	HCC5012BL	NOVEL	COVERED	0.987943	0.987943	1	163	1	0	84.7065	0.604167	0.02	1.86285	19	29	672	849	0	0	CC	15.6491	52	0	1852	0	KEEP
2	84924774	AAGxATG	G	T	HCC5076CL	HCC5076BL	DBSNP	COVERED	0.999999	0.999999	1	300	7	0	84.6413	0.278261	0.02	3.41791	83	32	3009	989	0	0	GG	20.1046	71	1	2569	11	KEEP
2	202259603	CAAxATA	C	T	HCC5030CL	HCC5030BL	NOVEL	COVERED	0.998696	0.998696	1	213	9	0	84.6353	0.452055	0.02	1.42448	40	33	1484	908	0	0	CC	19.2625	64	0	2419	0	KEEP
10	75757910	CGGxCCC	C	T	HCC5048CL	HCC5048T	NOVEL	COVERED	1	1	1	926	4	0	84.5961	0.142322	0.02	8.44854	229	38	7651	1138	0	0	CC	99.9426	333	0	10908	0	KEEP
5	125890095	AGAxAAA	G	C	HCC5019CL	HCC5019BL	NOVEL	COVERED	0.997898	0.997898	1	228	1	0	84.5252	0.338028	0.02	2.24699	47	24	1799	928	0	0	GG	21.9668	73	0	2617	0	KEEP
7	143053790	TTCxTCC	C	T	HCC5036CL	HCC5036BL	DBSNP	COVERED	0.999999	0.999999	1	334	1	0	84.4553	0.3125	0.02	3.31052	77	35	2650	980	0	0	CC	32.8017	109	0	3996	0	KEEP
4	153897219	CGGxGGC	G	A	HCC5023CL	HCC5023BL	NOVEL	COVERED	0.999987	0.999987	1	501	11	0	84.3844	0.336634	0.02	3.66686	67	34	2286	962	0	0	GG	57.4295	191	0	6757	0	KEEP
17	56573331	TAGxACT	G	A	HCC5032CL	HCC5032BL	NOVEL	COVERED	0.996724	0.996724	1	186	2	0	84.2804	0.41791	0.02	1.77483	39	28	1432	907	0	0	GG	21.3611	71	0	2613	0	KEEP
17	7577120	ACAxGCA	C	T	HCC5050CL	HCC5050BL	DBSNP+COSMIC	COVERED	0.668523	0.668523	1	144	1	0	84.2392	0.964286	0.02	-0.253932	1	27	32	733	0	0	CC	21.0353	70	0	2108	0	KEEP
16	67063669	GAAxGCC	C	T	HCC5024T	HCC5024BL	NOVEL	COVERED	0.78106	0.78106	1	162	0	0	84.2318	0.8125	0.02	-0.297787	6	26	215	786	0	0	CC	23.174	77	0	2607	0	KEEP
19	19605189	ACTxCAG	C	G	HCC5012CL	HCC5012BL	NOVEL	COVERED	1	1	1	434	1	0	84.2077	0.185897	0.02	6.67731	127	29	4629	1029	0	0	CC	36.1034	120	0	4295	0	KEEP
19	19605189	ACTxCAG	C	G	HCC5012CL	HCC5012T	NOVEL	COVERED	1	1	1	486	0	0	84.2077	0.185897	0.02	6.67731	127	29	4629	1029	0	0	CC	45.7337	152	0	5510	0	KEEP
19	11038378	CTGxTGC	C	G	HCC5023T	HCC5023BL	NOVEL	COVERED	0.888875	0.888875	1	256	6	0	84.2061	0.589744	0.02	-0.358711	16	23	604	847	0	0	CC	37.2708	124	0	4510	0	KEEP
19	45452098	CCCxCTG	G	A	HCC5036CL	HCC5036BL	NOVEL	COVERED	0.999962	0.999962	1	226	2	0	84.2047	0.333333	0.02	1.23196	64	32	2088	955	0	0	GG	18.337	61	0	2111	0	KEEP
6	7542134	TCCxGAT	C	G	HCC5024CL	HCC5024BL	NOVEL	COVERED	0.992926	0.992926	1	206	1	0	84.1853	0.472727	0.02	1.82799	29	26	934	883	0	0	CC	20.0989	67	0	1943	0	KEEP
3	25832811	TCAxTTC	G	T	HCC5032T	HCC5032BL	NOVEL	COVERED	0.999984	0.999984	1	377	0	0	84.1844	0.288462	0.02	3.85636	74	30	2765	970	0	0	GG	49.96	166	0	6215	0	KEEP
3	113890660	CTGxAGG	C	A	HCC5022CL	HCC5022BL	NOVEL	COVERED	0.87767	0.877708	0.999957	91	0	0	84.1145	0.675	0.02	-0.350829	13	27	469	822	0	0	CC	7.8248	26	0	922	0	KEEP
19	6713573	GATxTCC	C	G	HCC5024CL	HCC5024BL	NOVEL	COVERED	0.865743	0.865745	0.999997	100	0	0	84.0465	0.638889	0.02	-0.342156	13	23	493	833	0	0	CC	9.33073	31	0	1151	0	KEEP
6	83963460	CCTxTGG	A	G	HCC5030CL	HCC5030BL	NOVEL	COVERED	0.997553	0.997553	1	222	10	0	84.0047	0.366197	0.02	2.05724	45	26	1381	919	0	0	AA	23.4606	78	0	2402	0	KEEP
6	123702467	TAAxAGT	T	C	HCC5044CL	HCC5044BL	NOVEL	COVERED	0.851982	0.851984	0.999997	106	2	0	83.9975	0.709677	0.02	-0.324505	9	22	239	816	0	0	TT	8.6486	29	0	802	0	KEEP
6	29230502	GTGxGAG	G	T	HCC5032T	HCC5032BL	NOVEL	COVERED	0.760885	0.760887	0.999997	98	0	0	83.8791	0.774194	0.02	-0.289326	7	24	232	796	0	0	GG	9.31782	31	0	1049	0	KEEP
1	94511403	GTGxGTT	G	C	HCC5076T	HCC5076BL	NOVEL	COVERED	0.99911	0.99911	1	256	1	0	83.6715	0.351351	0.02	1.79523	48	26	1704	921	0	0	GG	21.9446	73	0	2549	0	KEEP
10	101120527	TCTxGGA	G	A	HCC5032CL	HCC5032BL	NOVEL	COVERED	0.954491	0.954491	1	178	0	0	83.6567	0.583333	0.02	-0.429402	20	28	725	845	0	0	GG	21.0636	70	0	2658	0	KEEP
14	106641761	ACCxTAG	A	G	HCC5023X	HCC5023BL	DBSNP	COVERED	0.981765	0.981955	0.999806	137	6	0	83.6047	0.509091	0.02	1.59121	27	28	793	868	0	0	AA	9.92912	33	0	1038	0	KEEP
6	33261668	CGTxGCA	C	A	HCC5022CL	HCC5022BL	DBSNP	COVERED	1	1	1	434	1	0	83.6018	0.216374	0.02	5.59699	134	37	4723	1047	0	0	CC	33.9955	113	0	3910	0	KEEP
6	33261668	CGTxGCA	C	A	HCC5022CL	HCC5022T	DBSNP	COVERED	1	1	1	392	1	0	83.6018	0.216374	0.02	5.59699	134	37	4723	1047	0	0	CC	23.1078	86	1	3132	26	KEEP
17	29848968	TGTxCAA	A	G	HCC5036CL	HCC5036BL	NOVEL	COVERED	0.999997	0.999997	1	336	1	0	83.5807	0.243243	0.02	4.17007	84	27	2400	974	0	0	AA	31.5545	105	0	3309	0	KEEP
1	16754578	CCTxCCA	C	T	HCC5030CL	HCC5030BL	NOVEL	COVERED	0.986153	0.986153	1	182	3	0	83.5792	0.517857	0.02	1.67216	27	29	1009	866	0	0	CC	16.2507	54	0	1985	0	KEEP
19	46257871	TCCxGCG	T	A	HCC5032CL	HCC5032BL	NOVEL	COVERED	0.987943	0.987943	1	221	2	0	83.5298	0.474576	0.02	1.86265	31	28	1001	879	0	0	TT	23.7125	83	1	2691	11	KEEP
3	12942420	CCCxCGG	C	A	HCC5023X	HCC5023BL	NOVEL	COVERED	0.999999	0.999999	1	372	11	0	83.4672	0.308333	0.02	2.81636	83	37	2748	981	0	0	CC	34.0773	119	2	4259	15	KEEP
3	12942420	CCCxCGG	C	A	HCC5023X	HCC5023T	NOVEL	COVERED	0.999999	0.999999	1	386	8	0	83.4672	0.308333	0.02	2.81636	83	37	2748	981	0	0	CC	40.0066	133	0	4757	0	KEEP
3	27353510	TATxCTT	C	T	HCC5023CL	HCC5023BL	NOVEL	COVERED	0.999956	0.999956	1	295	2	0	83.4512	0.322917	0.02	1.42099	65	31	2337	949	0	0	CC	24.3802	81	0	3017	0	KEEP
9	135781456	GTCxAAG	A	G	HCC5079CL	HCC5079BL	NOVEL	COVERED	0.954489	0.954491	0.999997	102	5	0	83.4164	0.521739	0.02	-0.429803	22	24	731	858	0	0	AA	9.30629	31	0	959	0	KEEP
5	150056551	ATTxCAA	G	A	HCC5012CL	HCC5012BL	NOVEL	COVERED	0.552837	0.552887	0.999909	53	0	0	83.3623	0.958333	0.02	-0.219298	1	23	36	742	0	0	GG	7.22318	24	0	834	0	KEEP
1	106433792	ACAxTAC	G	T	HCC5012T	HCC5012BL	NOVEL	COVERED	0.998993	0.998993	1	187	1	0	83.3259	0.402597	0.02	1.6053	46	31	1661	911	0	0	GG	16.5497	55	0	1933	0	KEEP
1	145537453	CCGxCGG	G	T	HCC5032T	HCC5032BL	NOVEL	COVERED	1	1	1	358	3	0	83.3234	0.241611	0.02	5.29322	113	36	4011	1019	0	0	GG	29.7788	99	0	3530	0	KEEP
1	43630351	CTGxCAT	C	A	HCC5012CL	HCC5012BL	NOVEL	COVERED	1	1	1	324	0	0	83.2477	0.303279	0.02	3.45052	85	37	3062	982	0	0	CC	28.5784	95	0	3322	0	KEEP
1	43630351	CTGxCAT	C	A	HCC5012CL	HCC5012T	NOVEL	COVERED	1	1	1	347	0	0	83.2477	0.303279	0.02	3.45052	85	37	3062	982	0	0	CC	32.4939	110	1	3917	5	KEEP
8	35606066	TGAxGTG	G	T	HCC5012X	HCC5012BL	NOVEL	COVERED	0.986111	0.986153	0.999957	120	3	0	83.2266	0.54717	0.02	1.67352	24	29	836	853	0	0	GG	7.82593	26	0	960	0	KEEP
1	151204273	TTTxCCA	C	G	HCC5044CL	HCC5044BL	NOVEL	COVERED	1	1	1	391	18	0	83.1812	0.179487	0.02	6.64232	128	28	4696	1017	0	0	CC	24.3668	81	0	2947	0	KEEP
X	128614735	TAAxCGT	G	T	HCC5023X	HCC5023BL	NOVEL	COVERED	0.976865	0.976865	1	182	3	0	83.171	0.538462	0.02	1.50877	24	28	780	854	0	0	GG	17.1574	57	0	2187	0	KEEP
7	111846844	GTCxGGG	G	C	HCC5076CL	HCC5076BL	DBSNP	COVERED	0.959673	0.959859	0.999806	124	1	0	83.1538	0.565217	0.02	-0.437959	20	26	619	844	0	0	GG	10.5314	35	0	1147	0	KEEP
12	75715195	CTTxTTT	G	C	HCC5012X	HCC5012BL	NOVEL	COVERED	0.99994	0.99994	1	218	2	0	83.149	0.290323	0.02	1.63763	66	27	2343	946	0	0	GG	16.254	54	0	2018	0	KEEP
14	106452766	CCCxGCC	T	A	HCC5023X	HCC5023BL	DBSNP+COSMIC	COVERED	0.991202	0.997553	0.993634	137	5	0	83.0219	0.446154	0.02	1.55859	36	29	1121	886	0	0	TT	3.60995	12	0	376	0	KEEP
19	11038378	CTGxTGC	C	G	HCC5023CL	HCC5023BL	NOVEL	COVERED	0.92664	0.92664	1	262	7	0	83.0148	0.545455	0.02	-0.394208	20	24	669	847	0	0	CC	37.2708	124	0	4510	0	KEEP
19	54632583	GGGxCTG	G	A	HCC5012CL	HCC5012BL	NOVEL	COVERED	0.999862	0.999862	1	256	1	0	82.9948	0.359551	0.02	1.29266	57	32	2019	930	0	1	GG	20.4598	68	0	2429	0	KEEP
19	54632583	GGGxCTG	G	A	HCC5012CL	HCC5012T	NOVEL	COVERED	0.999862	0.999862	1	288	1	0	82.9948	0.359551	0.02	1.29266	57	32	2019	930	0	1	GG	27.3441	91	0	3189	0	KEEP
10	80288418	CACxTTT	C	A	HCC5044CL	HCC5044BL	NOVEL	COVERED	0.959859	0.959859	1	200	6	0	82.9517	0.608696	0.02	-0.438313	18	28	668	830	0	1	CC	22.2456	74	0	2609	0	KEEP
1	170001097	TCTxAAG	C	A	HCC5048CL	HCC5048T	NOVEL	COVERED	0.999989	0.999989	1	366	2	0	82.9506	0.33	0.02	3.55028	67	33	2417	948	0	0	CC	36.114	120	0	4252	0	KEEP
16	55730142	GCTxGCC	G	T	HCC5024T	HCC5024BL	NOVEL	COVERED	0.717315	0.717315	1	137	0	0	82.7596	0.806452	0.02	-0.271541	6	25	217	775	0	0	GG	14.8053	53	1	1910	10	KEEP
3	149051271	TCTxTTT	T	C	HCC5079CL	HCC5079BL	DBSNP	COVERED	0.799979	0.800245	0.999667	76	2	0	82.7395	1	0.02	-0.297881	0	20	0	732	0	0	TT	9.19599	31	0	721	0	KEEP
19	15083528	CACxGCG	G	A	HCC5050T	HCC5050BL	COSMIC	COVERED	1	1	1	795	4	0	82.7211	0.151515	0.02	8.50581	224	40	6854	1123	0	0	GG	65.1993	217	0	6633	0	KEEP
3	197422942	CAGxTAA	G	A	HCC5024T	HCC5024BL	NOVEL	COVERED	0.934391	0.934492	0.999892	92	0	0	82.7167	0.555556	0.02	-0.402844	20	25	712	842	0	0	GG	6.89643	23	0	800	0	KEEP
17	20499031	TTTxTAT	T	G	HCC5079CL	HCC5079BL	NOVEL	COVERED	0.384723	0.387407	0.993072	44	2	0	82.6402	1	0.02	-0.175463	0	20	0	731	0	0	TT	3.30974	11	0	340	0	KEEP
6	43188289	CACxGGA	C	T	HCC5023T	HCC5023BL	DBSNP	COVERED	0.99993	0.99993	1	392	10	0	82.6119	0.326087	0.02	1.44806	62	30	2089	935	0	0	CC	46.5657	155	0	5167	0	KEEP
5	140532157	CCCxCCT	T	A	HCC5032T	HCC5032BL	NOVEL	COVERED	0.941741	0.941741	1	153	2	0	82.5925	0.613636	0.02	-0.411933	17	27	615	825	0	0	TT	16.1879	54	0	1713	0	KEEP
8	86354341	TTCxCCA	G	A	HCC5012X	HCC5012BL	NOVEL	COVERED	0.999919	0.999919	1	253	2	0	82.5846	0.384615	0.02	1.26167	56	35	1749	923	0	0	GG	24.0686	80	0	2572	0	KEEP
11	17417374	CACxTGG	G	A	HCC5012T	HCC5012BL	NOVEL	COVERED	0.984161	0.984161	1	179	0	0	82.532	0.482143	0.02	1.78028	29	27	1005	865	0	0	GG	17.757	59	0	2042	0	KEEP
4	1803442	CATxCGG	C	G	HCC5019CL	HCC5019BL	NOVEL	COVERED	0.999404	0.999407	0.999997	145	1	0	82.3449	0.307692	0.02	2.1682	54	24	1980	918	0	0	CC	8.72196	29	0	1003	0	KEEP
4	1803442	CATxCGG	C	G	HCC5019CL	HCC5019T	NOVEL	COVERED	0.999407	0.999407	1	175	1	0	82.3449	0.307692	0.02	2.1682	54	24	1980	918	0	0	CC	18.0471	60	0	2098	0	KEEP
3	44916034	CCTxGGC	T	C	HCC5012T	HCC5012BL	NOVEL	COVERED	0.999487	0.999487	1	275	0	0	82.1978	0.375	0.02	1.87025	45	27	1349	900	0	0	TT	25.2335	84	0	2646	0	KEEP
1	228400332	GGCxCCA	G	A	HCC5023CL	HCC5023BL	NOVEL	COVERED	1	1	1	548	7	0	82.1762	0.238095	0.02	4.72112	128	40	4190	1031	0	0	GG	46.6339	155	0	5313	0	KEEP
7	150768735	CAGxGCC	G	T	HCC5076CL	HCC5076BL	NOVEL	COVERED	0.999978	0.999978	1	233	2	0	82.1742	0.347826	0.02	3.28	60	32	2135	928	0	0	GG	16.5768	59	1	1997	10	KEEP
1	160136679	CTGxGTG	G	T	HCC5012CL	HCC5012BL	NOVEL	COVERED	0.999999	0.999999	1	299	0	0	82.1434	0.283333	0.02	3.60907	86	34	2924	970	0	0	GG	24.0828	87	2	2971	18	KEEP
6	13592138	CCCxCAG	C	T	HCC5012CL	HCC5012BL	NOVEL	COVERED	0.999835	0.999835	1	317	0	0	82.0793	0.348315	0.02	1.59962	58	31	2093	923	0	0	CC	35.1974	117	0	4108	0	KEEP
6	13592138	CCCxCAG	C	T	HCC5012CL	HCC5012T	NOVEL	COVERED	0.999835	0.999835	1	247	0	0	82.0793	0.348315	0.02	1.59962	58	31	2093	923	0	0	CC	20.1563	67	0	2376	0	KEEP
5	150056551	ATTxCAA	G	A	HCC5012X	HCC5012BL	NOVEL	COVERED	0.4905	0.490544	0.999909	55	0	0	81.9907	1	0.02	-0.192986	0	22	0	715	0	0	GG	7.22318	24	0	834	0	KEEP
2	130948134	CAGxCCA	C	T	HCC5050CL	HCC5050BL	NOVEL	COVERED	0.999948	0.999948	1	220	6	0	81.9628	0.370787	0.02	1.33441	56	33	1825	917	0	0	CC	20.6704	69	0	2047	0	KEEP
12	49938044	CAGxGCC	C	G	HCC5012T	HCC5012BL	DBSNP	COVERED	0.981955	0.981955	1	158	0	0	81.9496	0.454545	0.02	1.99725	30	25	1011	865	0	0	CC	14.7374	49	0	1639	0	KEEP
11	75379270	GCGxCGG	G	T	HCC5019CL	HCC5019BL	NOVEL	COVERED	0.954491	0.954491	1	126	0	0	81.8798	0.55102	0.02	-0.429285	22	27	821	837	0	0	GG	12.3408	41	0	1489	0	KEEP
11	75379270	GCGxCGG	G	T	HCC5019CL	HCC5019T	NOVEL	COVERED	0.954491	0.954491	1	126	0	0	81.8798	0.55102	0.02	-0.429285	22	27	821	837	0	0	GG	12.0349	40	0	1392	0	KEEP
17	37565600	GGTxAGT	C	T	HCC5075T	HCC5075BL	NOVEL	COVERED	0.999804	0.999804	1	285	10	0	81.8433	0.348837	0.02	1.5086	56	30	2114	917	0	0	CC	27.3879	91	0	3472	0	KEEP
11	48367012	GTGxAAA	C	A	HCC5032CL	HCC5032BL	NOVEL	COVERED	1	1	1	465	1	0	81.8396	0.30303	0.02	5.59042	69	30	2505	939	0	0	CC	49.6062	170	1	6412	13	KEEP
3	45781066	CTAxTGT	T	C	HCC5023CL	HCC5023BL	NOVEL	COVERED	0.998867	0.998867	1	309	6	0	81.8267	0.328947	0.02	2.01247	51	25	1512	908	0	0	TT	30.9878	103	0	3222	0	KEEP
2	179599562	TACxTTC	A	C	HCC5024T	HCC5024BL	NOVEL	COVERED	0.959859	0.959859	1	173	0	0	81.8239	0.5	0.02	-0.437303	23	23	789	847	0	0	AA	21.8948	73	0	2283	0	KEEP
7	100402878	AGCxACT	C	A	HCC5032T	HCC5032BL	NOVEL	COVERED	0.999962	0.999962	1	246	1	0	81.8219	0.316327	0.02	1.52092	67	31	2479	936	0	0	CC	19.6443	68	1	2517	7	KEEP
X	118986788	CCCxTGG	T	G	HCC5076CL	HCC5076BL	NOVEL	COVERED	0.999768	0.999768	1	245	5	0	81.7399	0.333333	0.02	1.71694	56	28	1807	916	0	0	TT	20.9927	70	0	2158	0	KEEP
17	77808496	TGCxCCC	G	C	HCC5006CL	HCC5006T	NOVEL	COVERED	0.997553	0.997553	1	187	3	0	81.7343	0.373134	0.02	1.96639	42	25	1342	890	0	0	GG	16.4654	55	0	1769	0	KEEP
17	8415940	TTGxAGT	T	C	HCC5022CL	HCC5022BL	NOVEL	COVERED	0.9982	0.9982	1	221	0	0	81.7291	0.338028	0.02	2.03876	47	24	1402	900	0	0	TT	20.7314	69	0	1948	0	KEEP
17	8415940	TTGxAGT	T	C	HCC5022CL	HCC5022T	NOVEL	COVERED	0.9982	0.9982	1	179	0	0	81.7291	0.338028	0.02	2.03876	47	24	1402	900	0	0	TT	12.3204	41	0	1212	0	KEEP
8	38110560	TACxAGA	C	T	HCC5036CL	HCC5036BL	NOVEL	COVERED	0.995084	0.995084	1	198	1	0	81.6899	0.484375	0.02	1.60304	33	31	1147	862	0	0	CC	20.4524	68	0	2579	0	KEEP
11	31815632	GCAxACA	A	T	HCC5012T	HCC5012BL	NOVEL	COVERED	0.999559	0.999559	1	242	0	0	81.6324	0.37037	0.02	1.45338	51	30	1678	905	0	0	AA	19.2766	69	1	2101	13	KEEP
17	48777849	CCAxCAT	G	C	HCC5012T	HCC5012BL	NOVEL	COVERED	0.835713	0.835716	0.999997	78	1	0	81.5349	0.793103	0.02	-0.324164	6	23	225	770	0	0	GG	8.71036	29	0	931	0	KEEP
11	102584014	TAAxGAA	C	T	HCC5032CL	HCC5032BL	DBSNP	COVERED	0.999678	0.999678	1	254	2	0	81.4979	0.353659	0.02	1.53492	53	29	1799	908	0	0	CC	26.1764	87	0	3093	0	KEEP
19	17597651	GGCxAAG	C	A	HCC5032T	HCC5032BL	NOVEL	COVERED	0.999978	0.999978	1	266	0	0	81.4082	0.28	0.02	4.07293	72	28	2731	938	0	0	CC	25.581	85	0	3247	0	KEEP
19	39516286	CAAxGAT	G	A	HCC5079CL	HCC5079BL	NOVEL	COVERED	0.739669	0.739671	0.999997	96	2	0	81.3083	0.774194	0.02	-0.279352	7	24	261	772	0	0	GG	8.42758	28	0	1022	0	KEEP
10	6061781	ACCxCTG	T	C	HCC5079CL	HCC5079BL	DBSNP	COVERED	0.999908	0.999996	0.999912	238	6	0	81.2735	0.261682	0.02	4.17774	79	28	2557	946	0	0	TT	11.1195	37	0	1216	0	KEEP
7	100252687	CTTxACG	G	C	HCC5022CL	HCC5022BL	NOVEL	COVERED	0.941741	0.941741	1	207	0	0	81.251	0.5	0.02	-0.412348	22	22	818	840	0	0	GG	25.2842	84	0	3148	0	KEEP
9	136389871	CTCxATG	C	T	HCC5048X	HCC5048T	NOVEL	COVERED	0.997553	0.997553	1	220	1	0	81.2123	0.478873	0.02	1.16266	37	34	1152	864	0	0	CC	21.3671	71	0	2463	0	KEEP
1	222833389	TTTxATG	G	C	HCC5032T	HCC5032BL	NOVEL	COVERED	0.999804	0.999804	1	237	1	0	81.1967	0.275862	0.02	2.10675	63	24	2468	920	0	0	GG	22.8687	76	0	2897	0	KEEP
19	3823446	AAAxCAC	G	A	HCC5036CL	HCC5036BL	NOVEL	COVERED	0.552887	0.552887	1	105	1	0	81.1856	1	0.02	-0.218884	0	24	0	698	0	0	GG	16.5266	55	0	1969	0	KEEP
X	153698061	GTGxCCA	C	A	HCC5023CL	HCC5023BL	NOVEL	COVERED	0.992094	0.992094	1	207	5	0	81.1502	0.559322	0.02	1.54126	26	33	833	832	0	0	CC	19.8605	66	0	2378	0	KEEP
22	19435501	CCAxGCG	G	C	HCC5012CL	HCC5012BL	NOVEL	COVERED	0.992883	0.992926	0.999957	95	1	0	81.0409	0.435484	0.02	1.82717	35	27	1213	866	0	0	GG	7.82555	26	0	918	0	KEEP
8	120592482	GTCxACT	G	A	HCC5012T	HCC5012BL	DBSNP	COVERED	0.999768	0.999768	1	188	1	0	81.0128	0.317647	0.02	1.71672	58	27	2056	912	0	0	GG	15.0427	50	0	1734	0	KEEP
3	101572724	TATxTCA	C	T	HCC5050CL	HCC5050BL	NOVEL	COVERED	0.999995	0.999995	1	228	0	0	80.7501	0.32381	0.02	3.39927	71	34	2491	933	0	0	CC	15.0493	50	0	1782	0	KEEP
13	33635847	TGAxGGG	C	T	HCC5019CL	HCC5019BL	DBSNP	COVERED	0.993703	0.993703	1	190	0	0	80.6517	0.5	0.02	1.62278	32	32	997	848	0	0	CC	24.0212	80	0	2522	0	KEEP
6	90337365	AACxGCC	C	T	HCC5032T	HCC5032BL	COSMIC	COVERED	0.918169	0.918171	0.999998	100	1	0	80.6459	0.522727	0.02	-0.386001	21	23	744	829	0	0	CC	10.2321	34	0	1164	0	KEEP
5	5146486	TACxGCC	C	T	HCC5012CL	HCC5012BL	COSMIC	COVERED	0.97082	0.97082	1	158	0	0	80.627	0.519231	0.02	1.92387	25	27	820	834	0	0	CC	18.0458	60	0	1931	0	KEEP
10	19678430	CAAxGCA	A	T	HCC5032CL	HCC5032BL	NOVEL	COVERED	0.999407	0.999407	1	238	1	0	80.6172	0.3625	0.02	1.57123	51	29	1465	895	0	0	AA	25.5206	85	0	2786	0	KEEP
9	35752788	GACxTGC	C	T	HCC5032CL	HCC5032BL	NOVEL	COVERED	0.998465	0.998465	1	266	0	0	80.5868	0.4	0.02	1.6313	42	28	1529	877	0	0	CC	30.7002	102	0	3875	0	KEEP
7	44120369	TGCxCAG	C	A	HCC5044CL	HCC5044BL	NOVEL	COVERED	1	1	1	385	9	0	80.4935	0.23913	0.02	2.95331	105	33	3683	977	0	0	CC	24.1262	84	1	3041	10	KEEP
11	33565868	ACCxCAA	C	T	HCC5030CL	HCC5030BL	COSMIC	COVERED	0.99911	0.99911	1	293	7	0	80.4917	0.407895	0.02	1.60599	45	31	1618	881	0	0	CC	31.6001	105	0	3853	0	KEEP
3	132211360	AATxAAC	C	G	HCC5024CL	HCC5024BL	NOVEL	COVERED	0.999407	0.999407	1	173	0	0	80.4127	0.316456	0.02	1.96886	54	25	2062	899	0	0	CC	12.642	42	0	1594	0	KEEP
12	65230236	TACxAAG	A	G	HCC5030CL	HCC5030BL	NOVEL	COVERED	0.986153	0.986153	1	192	3	0	80.398	0.440678	0.02	2.07103	33	26	994	856	0	0	AA	13.7567	59	1	1744	38	KEEP
9	33255187	CTTxAGG	C	T	HCC5006CL	HCC5006T	NOVEL	COVERED	0.987943	0.987943	1	178	3	0	80.3543	0.509091	0.02	1.7634	27	28	1018	836	0	0	CC	14.4385	48	0	1810	0	KEEP
7	93065279	CAGxGAG	A	G	HCC5023CL	HCC5023BL	NOVEL	COVERED	0.999487	0.999487	1	282	5	0	80.3456	0.333333	0.02	1.76054	52	26	1652	895	0	0	AA	26.4681	88	0	2753	0	KEEP
7	93065279	CAGxGAG	A	G	HCC5023CL	HCC5023T	NOVEL	COVERED	0.999487	0.999487	1	258	6	0	80.3456	0.333333	0.02	1.76054	52	26	1652	895	0	0	AA	21.9532	73	0	2292	0	KEEP
7	36338810	GAGxGAT	C	T	HCC5075CL	HCC5075BL	DBSNP	COVERED	0.999881	0.999881	1	307	10	0	80.1782	0.421053	0.02	1.58356	44	32	1512	875	0	0	CC	27.8676	95	1	3298	6	KEEP
21	31768931	CTTxTTA	G	T	HCC5076T	HCC5076BL	NOVEL	COVERED	0.979526	0.979526	1	208	4	0	80.1357	0.482143	0.02	1.69837	29	27	1076	841	0	0	GG	22.273	74	0	2738	0	KEEP
14	106405706	TTCxACT	G	A	HCC5024CL	HCC5024BL	DBSNP	COVERED	0.71731	0.717315	0.999992	106	0	0	80.1222	0.896552	0.02	-0.271226	3	26	108	720	0	0	GG	12.2849	41	0	1310	0	KEEP
2	49190534	GCTxCAT	G	T	HCC5032T	HCC5032BL	NOVEL	COVERED	0.997898	0.997898	1	188	0	0	80.1074	0.405797	0.02	1.85003	41	28	1526	870	0	0	GG	20.9687	72	1	2668	6	KEEP
3	193028351	TCTxACT	G	A	HCC5048CL	HCC5048T	NOVEL	COVERED	1	1	1	363	2	0	80.0808	0.23913	0.02	3.12479	105	33	3869	973	0	0	GG	27.6894	92	0	3303	0	KEEP
11	7794637	CGAxGTG	G	C	HCC5012CL	HCC5012BL	NOVEL	COVERED	0.490538	0.490544	0.999988	72	1	0	80.0496	0.954545	0.02	-0.201773	1	21	37	718	0	0	GG	8.127	27	0	1002	0	KEEP
12	100774470	TTTxCCA	C	G	HCC5012T	HCC5012BL	NOVEL	COVERED	0.998465	0.998465	1	201	0	0	79.9722	0.328767	0.02	2.22958	49	24	1775	886	0	0	CC	19.2634	64	0	2318	0	KEEP
22	24431929	TGAxAAG	G	A	HCC5019CL	HCC5019BL	NOVEL	COVERED	0.995687	0.995687	1	199	1	0	79.8073	0.424242	0.02	1.7922	38	28	1431	860	0	0	GG	20.1574	67	0	2415	0	KEEP
22	24431929	TGAxAAG	G	A	HCC5019CL	HCC5019T	NOVEL	COVERED	0.995687	0.995687	1	198	0	0	79.8073	0.424242	0.02	1.7922	38	28	1431	860	0	0	GG	18.9631	63	0	2340	0	KEEP
19	19751138	AGCxATC	G	A	HCC5030CL	HCC5030BL	NOVEL	COVERED	0.999995	0.999995	1	295	8	0	79.761	0.407407	0.02	3.49068	48	33	1532	879	0	0	GG	23.4221	78	0	2553	0	KEEP
9	94486569	GGCxGCC	C	T	HCC5012T	HCC5012BL	NOVEL	COVERED	0.995084	0.995084	1	180	1	0	79.6549	0.430769	0.02	1.70166	37	28	1202	856	0	0	CC	18.2969	61	0	1925	0	KEEP
20	44869815	CGTxGAT	C	T	HCC5032T	HCC5032BL	COSMIC	COVERED	0.99994	0.99994	1	243	0	0	79.6535	0.344444	0.02	1.64848	59	31	2102	901	0	0	CC	22.875	76	0	2757	0	KEEP
3	67275930	TCAxCTA	A	G	HCC5012T	HCC5012BL	NOVEL	COVERED	0.986153	0.986153	1	181	0	0	79.6122	0.442308	0.02	2.07154	29	23	873	841	0	0	AA	14.9694	50	0	1442	0	KEEP
12	124288208	AAGxTAT	G	A	HCC5030CL	HCC5030BL	NOVEL	COVERED	0.987943	0.987943	1	231	0	0	79.5535	0.473684	0.02	1.56398	30	27	1102	838	0	0	GG	25.8735	86	0	3087	0	KEEP
14	94716501	ACTxCTT	T	A	HCC5022CL	HCC5022BL	NOVEL	COVERED	0.9982	0.9982	1	259	0	0	79.4156	0.410959	0.02	1.44217	43	30	1415	866	0	0	TT	27.6709	92	0	2992	0	KEEP
14	94716501	ACTxCTT	T	A	HCC5022CL	HCC5022T	NOVEL	COVERED	0.9982	0.9982	1	237	0	0	79.4156	0.410959	0.02	1.44217	43	30	1415	866	0	0	TT	22.5529	75	0	2448	0	KEEP
16	46605534	TCAxTTT	C	G	HCC5079CL	HCC5079BL	NOVEL	COVERED	0.865745	0.865745	1	118	5	0	79.3986	0.564103	0.02	-0.342097	17	22	620	805	0	0	CC	13.2318	44	0	1623	0	KEEP
20	3640682	TCTxTGC	C	T	HCC5019CL	HCC5019BL	NOVEL	COVERED	0.963774	0.963774	1	169	1	0	79.3482	0.509804	0.02	1.84166	25	26	963	823	0	0	CC	18.0596	60	0	2186	0	KEEP
X	138067199	TCCxGAA	T	C	HCC5011CL	HCC5011T	NOVEL	COVERED	0.999487	0.999487	1	225	10	0	79.2505	0.355263	0.02	1.86174	49	27	1553	879	0	0	TT	19.5003	65	0	2054	0	KEEP
17	1584788	CTCxAAC	G	A	HCC5050CL	HCC5050BL	NOVEL	COVERED	0.999835	0.999835	1	257	0	0	79.2222	0.356322	0.02	1.60133	56	31	1755	890	0	0	GG	25.5784	85	0	2744	0	KEEP
11	67925060	ATAxAAG	G	T	HCC5012CL	HCC5012BL	NOVEL	COVERED	0.999804	0.999804	1	234	0	0	79.1901	0.325581	0.02	1.50827	58	28	2131	894	0	0	GG	19.866	66	0	2442	0	KEEP
11	118890752	TCTxCTG	C	T	HCC5048CL	HCC5048T	NOVEL	COVERED	0.999835	0.999835	1	297	1	0	79.1895	0.325581	0.02	1.5991	58	28	2039	894	0	0	CC	32.5044	108	0	3715	0	KEEP
10	81070630	CGCxGTG	C	G	HCC5012CL	HCC5012BL	NOVEL	COVERED	0.612405	0.612407	0.999997	84	1	0	79.0756	0.916667	0.02	-0.236653	2	22	70	716	0	0	CC	9.02554	30	0	1015	0	KEEP
17	40456360	CAGxGAG	C	T	HCC5024T	HCC5024BL	COSMIC	COVERED	0.612406	0.612407	0.999999	82	0	0	79.0715	0.884615	0.02	-0.236398	3	23	102	722	0	0	CC	10.4934	35	0	1167	0	KEEP
20	30366631	AAGxGAT	G	T	HCC5018CL	HCC5018BL	NOVEL	COVERED	0.999622	0.999622	1	269	9	0	79.0643	0.3625	0.02	1.34501	51	29	1828	880	0	0	GG	24.5773	84	1	3038	6	KEEP
X	99920487	ATTxTAA	C	G	HCC5036CL	HCC5036BL	NOVEL	COVERED	0.997898	0.997898	1	220	0	0	78.9513	0.376812	0.02	1.96529	43	26	1517	864	0	0	CC	25.2841	84	0	3191	0	KEEP
14	58813130	AGGxACT	T	C	HCC5019T	HCC5019BL	NOVEL	COVERED	0.999218	0.999218	1	245	1	0	78.9358	0.346667	0.02	1.98919	49	26	1475	876	0	0	TT	26.4535	88	0	2737	0	KEEP
X	153038167	GAGxAAG	G	A	HCC5019T	HCC5019BL	NOVEL	COVERED	0.999919	0.999919	1	251	0	0	78.9326	0.357143	0.02	1.45673	54	30	1901	884	0	0	GG	24.3599	81	0	2753	0	KEEP
21	37617432	GAAxAGC	G	C	HCC5048CL	HCC5048T	NOVEL	COVERED	0.999804	0.999804	1	277	1	0	78.9118	0.309524	0.02	1.80855	58	26	2048	891	0	0	GG	29.7955	99	0	3510	0	KEEP
14	58563696	TGTxCCT	C	A	HCC5012X	HCC5012BL	NOVEL	COVERED	0.877708	0.877708	1	105	0	0	78.8942	0.666667	0.02	-0.342116	12	24	430	774	0	0	CC	12.9422	43	0	1544	0	KEEP
17	33269799	AAGxGAA	A	G	HCC5012X	HCC5012BL	NOVEL	COVERED	0.909069	0.909069	1	143	0	0	78.7289	0.6	0.02	-0.376751	16	24	483	790	0	0	AA	16.8285	56	0	1721	0	KEEP
17	33269799	AAGxGAA	A	G	HCC5012X	HCC5012T	NOVEL	COVERED	0.909069	0.909069	1	130	0	0	78.7289	0.6	0.02	-0.376751	16	24	483	790	0	0	AA	12.94	43	0	1454	0	KEEP
3	132211360	AATxAAC	C	G	HCC5024T	HCC5024BL	NOVEL	COVERED	0.998695	0.998696	1	163	0	0	78.6963	0.306667	0.02	2.12084	52	23	2042	878	0	0	CC	12.642	42	0	1594	0	KEEP
2	113887172	CAGxAGA	A	G	HCC5023CL	HCC5023BL	NOVEL	COVERED	0.99994	0.99994	1	349	6	0	78.6609	0.271739	0.02	1.63755	67	25	2034	901	0	0	AA	34.5892	115	0	3592	0	KEEP
3	57130305	ACTxCAA	C	G	HCC5012T	HCC5012BL	NOVEL	COVERED	0.973965	0.973965	1	146	0	0	78.5549	0.431373	0.02	2.51364	29	22	1037	832	0	0	CC	14.4459	48	0	1721	0	KEEP
6	12120792	AATxACA	C	T	HCC5048CL	HCC5048T	NOVEL	COVERED	0.999993	0.999993	1	397	1	0	78.5436	0.305556	0.02	3.41512	75	33	2720	917	0	0	CC	45.709	152	0	5342	0	KEEP
17	56573331	TAGxACT	G	A	HCC5032T	HCC5032BL	NOVEL	COVERED	0.992926	0.992926	1	181	0	0	78.5184	0.40625	0.02	1.92701	38	26	1416	849	0	0	GG	21.3611	71	0	2613	0	KEEP
4	170557114	ACTxTAG	A	G	HCC5079CL	HCC5079BL	NOVEL	COVERED	0.457757	0.457757	1	99	2	0	78.4955	0.904762	0.02	-0.19294	2	19	65	723	0	0	AA	12.9262	43	0	1238	0	KEEP
10	81070630	CGCxGTG	C	G	HCC5012X	HCC5012BL	NOVEL	COVERED	0.877705	0.877708	0.999997	99	0	0	78.3832	0.741935	0.02	-0.350128	8	23	258	751	0	0	CC	9.02554	30	0	1015	0	KEEP
11	55761719	GGGxGAC	C	T	HCC5036CL	HCC5036BL	DBSNP+COSMIC	COVERED	0.999948	0.999948	1	284	0	0	78.3722	0.37234	0.02	1.24461	59	35	1836	888	0	0	CC	26.1769	87	0	2982	0	KEEP
1	55307556	ATGxGAA	C	A	HCC5012T	HCC5012BL	DBSNP	COVERED	0.995084	0.995084	1	218	1	0	78.366	0.430769	0.02	1.80224	37	28	1226	843	0	0	CC	21.0402	70	0	2286	0	KEEP
14	106518848	CAAxTCC	T	C	HCC5024CL	HCC5024BL	DBSNP	COVERED	0.449739	0.457757	0.982485	67	1	0	78.3631	1	0.02	-0.191856	0	21	0	685	0	0	TT	5.717	19	0	598	0	KEEP
1	6195328	CTCxGTC	G	C	HCC5023T	HCC5023BL	DBSNP	COVERED	0.99994	0.99994	1	318	11	0	78.3578	0.270833	0.02	1.53782	70	26	2367	903	0	0	GG	30.6832	102	0	3401	0	KEEP
13	46802343	ACAxGGT	C	T	HCC5019CL	HCC5019BL	DBSNP	COVERED	0.9982	0.9982	1	223	0	0	78.2812	0.394366	0.02	1.54949	43	28	1429	856	0	0	CC	20.7659	69	0	2311	0	KEEP
10	3178804	ACCxTGG	G	A	HCC5079CL	HCC5079BL	DBSNP	COVERED	0.995781	0.999487	0.996292	172	9	0	78.1206	0.383562	0.02	1.36258	45	28	1571	859	0	0	GG	8.0796	27	0	900	0	KEEP
7	105662649	AACxTCA	G	A	HCC5030CL	HCC5030BL	NOVEL	COVERED	0.999407	0.999407	1	263	6	0	78.0639	0.367089	0.02	1.37187	50	29	1691	868	0	0	GG	28.537	95	0	3180	0	KEEP
11	27016441	AGTxCCA	C	T	HCC5006CL	HCC5006T	NOVEL	COVERED	0.999995	0.999995	1	289	4	0	77.9605	0.287037	0.02	3.29797	77	31	2835	913	0	0	CC	21.3545	71	0	2548	0	KEEP
2	77746315	AGAxGTG	C	G	HCC5050CL	HCC5050BL	NOVEL	COVERED	1	1	1	359	2	0	77.957	0.207692	0.02	3.99282	103	27	3333	939	0	0	CC	33.308	111	0	3446	0	KEEP
1	161185260	TGAxAGT	C	G	HCC5079CL	HCC5079BL	NOVEL	COVERED	0.780989	0.78106	0.999909	88	0	0	77.9524	0.7	0.02	-0.29823	9	21	338	759	0	0	CC	7.22415	24	0	923	0	KEEP
2	239006938	AGGxGGA	T	A	HCC5032T	HCC5032BL	NOVEL	COVERED	0.998696	0.998696	1	247	0	0	77.9485	0.338028	0.02	1.94389	47	24	1179	861	0	0	TT	30.0219	102	0	2244	0	KEEP
19	55606187	TTCxACA	C	T	HCC5019CL	HCC5019BL	NOVEL	COVERED	0.99993	0.99993	1	270	3	0	77.9276	0.319149	0.02	1.54692	64	30	2456	892	0	0	CC	22.5659	75	0	2666	0	KEEP
19	55606187	TTCxACA	C	T	HCC5019CL	HCC5019T	NOVEL	COVERED	0.99993	0.99993	1	347	1	0	77.9276	0.319149	0.02	1.54692	64	30	2456	892	0	0	CC	36.6924	122	0	4355	0	KEEP
1	186147544	CGAxCAG	G	C	HCC5019CL	HCC5019BL	NOVEL	COVERED	0.999768	0.999768	1	180	0	0	77.8493	0.3125	0.02	1.81618	55	25	2012	875	0	0	GG	14.123	47	0	1671	0	KEEP
X	134741222	GTCxACT	G	A	HCC5030CL	HCC5030BL	NOVEL	COVERED	0.92664	0.92664	1	135	3	0	77.821	0.581395	0.02	-0.394686	18	25	652	786	0	0	GG	12.04	40	0	1483	0	KEEP
1	228400332	GGCxCCA	G	A	HCC5023T	HCC5023BL	NOVEL	COVERED	1	1	1	602	8	0	77.7425	0.186603	0.02	6.45995	170	39	5782	1027	0	0	GG	46.6339	155	0	5313	0	KEEP
22	17589246	GAAxGTC	G	A	HCC5048CL	HCC5048T	DBSNP	COVERED	0.948066	0.948402	0.999646	111	0	0	77.7202	0.651163	0.02	-0.402829	15	28	524	765	0	0	GG	8.72795	29	0	1014	0	KEEP
18	77804256	TGAxAGA	A	C	HCC5032T	HCC5032BL	NOVEL	COVERED	0.99911	0.99911	1	197	0	0	77.6119	0.291139	0.02	2.09617	56	23	1742	873	0	0	AA	14.1314	47	0	1489	0	KEEP
19	2339785	AGCxGGC	C	T	HCC5012T	HCC5012BL	NOVEL	COVERED	0.948402	0.948402	1	250	0	0	77.5569	0.666667	0.02	-0.42047	12	24	406	761	0	0	CC	34.8829	116	0	3908	0	KEEP
10	92672559	CTCxTCT	T	C	HCC5012X	HCC5012BL	NOVEL	COVERED	1	1	1	429	1	0	77.4991	0.189189	0.02	6.13237	120	28	3796	953	0	0	TT	36.3752	121	0	3853	0	KEEP
14	63671695	CTGxCTG	C	G	HCC5076CL	HCC5076BL	NOVEL	COVERED	0.995084	0.995084	1	196	5	0	77.4891	0.383333	0.02	2.00236	37	23	1293	838	0	0	CC	16.2377	54	0	1903	0	KEEP
14	63671695	CTGxCTG	C	G	HCC5076CL	HCC5076T	NOVEL	COVERED	0.995084	0.995084	1	215	3	0	77.4891	0.383333	0.02	2.00236	37	23	1293	838	0	0	CC	19.5254	65	0	2271	0	KEEP
1	154960872	TCAxTGG	T	C	HCC5018CL	HCC5018BL	NOVEL	COVERED	0.999907	0.999907	1	311	5	0	77.4211	0.26087	0.02	1.86321	68	24	2129	889	0	0	TT	30.3199	101	0	3008	0	KEEP
14	92920414	GAGxTGA	G	T	HCC5012T	HCC5012BL	NOVEL	COVERED	0.899314	0.899314	1	178	0	0	77.3786	0.692308	0.02	-0.367962	12	27	428	750	0	0	GG	26.7112	89	0	3061	0	KEEP
X	36103424	TTTxTCA	C	T	HCC5044CL	HCC5044BL	NOVEL	COVERED	0.996233	0.996233	1	171	3	0	77.3675	0.38806	0.02	1.58434	41	26	1535	844	0	0	CC	15.0476	50	0	1847	0	KEEP
3	49163437	GATxAGG	G	T	HCC5012X	HCC5012BL	DBSNP	COVERED	1	1	1	322	2	0	77.3509	0.278689	0.02	3.24901	88	34	3126	925	0	0	GG	25.583	85	0	3128	0	KEEP
3	49163437	GATxAGG	G	T	HCC5012X	HCC5012T	DBSNP	COVERED	1	1	1	333	3	0	77.3509	0.278689	0.02	3.24901	88	34	3126	925	0	0	GG	23.9165	85	1	3173	15	KEEP
12	56865327	CCTxAGT	G	C	HCC5023CL	HCC5023BL	NOVEL	COVERED	0.999989	0.999989	1	340	8	0	77.3392	0.242424	0.02	4.43702	75	24	2806	897	0	1	GG	32.2534	111	1	4192	10	KEEP
12	56865327	CCTxAGT	G	C	HCC5023CL	HCC5023T	NOVEL	COVERED	0.999989	0.999989	1	322	4	0	77.3392	0.242424	0.02	4.43702	75	24	2806	897	0	1	GG	29.1908	97	0	3657	0	KEEP
7	111644158	ATAxGGA	T	C	HCC5032T	HCC5032BL	NOVEL	COVERED	0.999919	0.999919	1	226	0	0	77.2683	0.271739	0.02	1.75543	67	25	2094	887	0	0	TT	16.8302	56	0	1717	0	KEEP
19	34303803	CGGxCGC	C	A	HCC5022CL	HCC5022BL	NOVEL	COVERED	0.641345	0.641347	0.999997	85	0	0	77.237	0.851852	0.02	-0.245375	4	23	146	712	0	0	CC	8.66343	29	0	989	0	KEEP
1	38186094	GGTxGCT	C	T	HCC5024T	HCC5024BL	DBSNP	COVERED	0.948402	0.948402	1	148	0	0	77.2327	0.543478	0.02	-0.420883	21	25	766	791	0	0	CC	17.1542	57	0	2008	0	KEEP
19	22375824	GGGxTTC	G	C	HCC5032T	HCC5032BL	NOVEL	COVERED	0.998867	0.998867	1	251	1	0	77.1859	0.319444	0.02	2.11231	49	23	1800	858	0	0	GG	22.498	75	0	2696	0	KEEP
8	113266517	GCCxAGG	G	A	HCC5019CL	HCC5019BL	NOVEL	COVERED	0.979526	0.979526	1	183	1	0	77.1744	0.471698	0.02	1.89781	28	25	1004	812	0	0	GG	19.5493	65	0	2234	0	KEEP
17	2239502	TCCxCCC	G	T	HCC5012X	HCC5012BL	NOVEL	COVERED	0.612407	0.612407	1	88	1	0	76.9427	0.956522	0.02	-0.235377	1	22	34	684	0	0	GG	11.1354	37	0	1236	0	KEEP
11	117375679	GCCxTCC	G	A	HCC5019CL	HCC5019BL	DBSNP+COSMIC	COVERED	0.994422	0.994422	1	207	2	0	76.89	0.4375	0.02	1.61093	36	28	1239	826	0	0	GG	21.3587	71	0	2300	0	KEEP
3	47143027	TCAxTTG	G	T	HCC5050T	HCC5050BL	NOVEL	COVERED	0.800245	0.800245	1	117	0	0	76.8749	0.757576	0.02	-0.306938	8	25	277	729	0	0	GG	10.8313	36	0	1186	0	KEEP
22	50945256	GACxGGG	A	G	HCC5048CL	HCC5048T	DBSNP	COVERED	0.851984	0.851984	1	149	2	0	76.8596	0.75	0.02	-0.332481	8	24	185	732	0	0	AA	13.62	57	1	1564	33	KEEP
1	160064894	CTCxGGC	G	A	HCC5023X	HCC5023BL	DBSNP+COSMIC	COVERED	0.999995	0.999995	1	398	4	0	76.7596	0.261261	0.02	3.40602	82	29	2482	906	0	0	GG	44.1042	147	0	4880	0	KEEP
1	160064894	CTCxGGC	G	A	HCC5023X	HCC5023T	DBSNP+COSMIC	COVERED	0.999995	0.999995	1	421	8	0	76.7596	0.261261	0.02	3.40602	82	29	2482	906	0	0	GG	48.3295	161	0	5342	0	KEEP
12	12975622	CCTxGAG	C	A	HCC5019T	HCC5019BL	DBSNP+COSMIC	COVERED	1	1	1	404	2	0	76.7466	0.218978	0.02	3.2335	107	30	3680	937	0	0	CC	37.1411	128	1	4251	12	KEEP
17	7577538	CTCxGGT	C	T	HCC5044CL	HCC5044BL	DBSNP+COSMIC	COVERED	0.990964	0.990964	1	163	5	0	76.7415	0.45614	0.02	1.75526	31	26	1060	815	0	0	CC	12.8954	43	0	1444	0	KEEP
3	119886978	GAGxGCC	G	T	HCC5023T	HCC5023BL	NOVEL	COVERED	1	1	1	479	10	0	76.7375	0.219355	0.02	4.88576	121	34	4427	959	0	0	GG	39.7371	134	1	4814	5	KEEP
1	167906441	CCAxCCG	G	A	HCC5030CL	HCC5030BL	NOVEL	COVERED	0.995687	0.995687	1	203	4	0	76.7285	0.47619	0.02	1.6036	33	30	1203	815	0	0	GG	18.0054	60	0	2118	0	KEEP
1	203690427	TTGxAGC	A	T	HCC5022CL	HCC5022BL	NOVEL	COVERED	0.999992	0.999992	1	327	1	0	76.6718	0.287037	0.02	3.22508	77	31	2480	900	0	0	AA	23.9098	89	1	2850	26	KEEP
1	234953674	GAGxGGA	G	A	HCC5076CL	HCC5076BL	NOVEL	COVERED	0.992926	0.992926	1	166	2	0	76.6263	0.416667	0.02	1.82717	35	25	1269	824	0	0	GG	12.6376	42	0	1503	0	KEEP
6	160237518	GATxGGG	G	T	HCC5076T	HCC5076BL	NOVEL	COVERED	0.522161	0.522161	1	125	5	0	76.5888	0.875	0.02	-0.210544	3	21	116	705	0	0	GG	14.5004	52	1	1947	10	KEEP
12	57858716	AAGxCCT	C	T	HCC5032CL	HCC5032BL	NOVEL	COVERED	0.759237	0.760887	0.997832	53	0	0	76.5663	0.757576	0.02	-0.289344	8	25	293	726	0	0	CC	4.81573	16	0	578	0	KEEP
19	39805672	TGGxCGA	C	G	HCC5023T	HCC5023BL	NOVEL	COVERED	1	1	1	1142	21	0	76.5388	0.044415	0.02	31.1279	710	33	24846	1194	0	0	CC	34.8755	116	0	4220	0	KEEP
22	30769901	TCCxTCT	G	C	HCC5048CL	HCC5048T	DBSNP	COVERED	0.851819	0.851984	0.999806	109	0	0	76.4928	0.628571	0.02	-0.332912	13	22	386	760	0	0	GG	10.5319	35	0	1116	0	KEEP
11	94209636	TTTxCTT	G	C	HCC5076CL	HCC5076BL	NOVEL	COVERED	0.984161	0.984161	1	192	6	0	76.4758	0.415094	0.02	2.09712	31	22	1163	816	0	0	GG	17.7549	59	0	2195	0	KEEP
11	94209636	TTTxCTT	G	C	HCC5076CL	HCC5076T	NOVEL	COVERED	0.984161	0.984161	1	206	3	0	76.4758	0.415094	0.02	2.09712	31	22	1163	816	0	0	GG	21.6478	72	0	2600	0	KEEP
16	53404005	ACTxATT	G	C	HCC5012CL	HCC5012BL	NOVEL	COVERED	0.989542	0.989542	1	155	0	0	76.3779	0.37931	0.02	2.15259	36	22	1349	826	0	0	GG	12.9416	43	0	1514	0	KEEP
16	53404005	ACTxATT	G	C	HCC5012CL	HCC5012T	NOVEL	COVERED	0.989542	0.989542	1	151	0	0	76.3779	0.37931	0.02	2.15259	36	22	1349	826	0	0	GG	9.778	37	1	1369	12	KEEP
2	74760960	GTCxTTC	T	A	HCC5044CL	HCC5044BL	NOVEL	COVERED	1	1	1	414	9	0	76.3094	0.203822	0.02	4.81506	125	32	4027	955	0	1	TT	30.9712	103	0	3217	0	KEEP
2	152548862	GTTxTCC	T	G	HCC5012X	HCC5012BL	NOVEL	COVERED	0.490511	0.490544	0.999931	69	0	0	76.2793	0.869565	0.02	-0.20176	3	20	83	706	0	0	TT	7.51956	25	0	743	0	KEEP
19	39825954	CTGxGGA	G	A	HCC5012X	HCC5012BL	DBSNP	COVERED	0.999993	0.999993	1	238	1	0	76.2771	0.36	0.02	3.51718	64	36	2137	876	0	0	GG	18.0353	60	0	2010	0	KEEP
3	119886978	GAGxGCC	G	T	HCC5023CL	HCC5023BL	NOVEL	COVERED	1	1	1	511	13	0	76.1462	0.203297	0.02	4.63318	145	37	5101	983	0	0	GG	39.7371	134	1	4814	5	KEEP
17	57917300	AATxGGA	T	G	HCC5076CL	HCC5076BL	NOVEL	COVERED	0.387406	0.387407	0.999999	81	2	0	76.1395	0.95	0.02	-0.175459	1	19	34	688	0	0	TT	10.8247	36	0	1082	0	KEEP
1	173953663	AAGxACA	T	C	HCC5012T	HCC5012BL	NOVEL	COVERED	0.926556	0.92664	0.999909	103	1	0	75.9739	0.5	0.02	-0.384982	22	22	715	788	0	0	TT	7.21806	24	0	762	0	KEEP
12	49431950	ATCxTTC	C	T	HCC5036T	HCC5036BL	NOVEL	COVERED	1	1	1	519	3	0	75.9352	0.196721	0.02	5.20202	147	36	5137	981	0	0	CC	48.9955	163	0	5922	0	KEEP
7	128117993	TCTxTTT	C	G	HCC5044CL	HCC5044BL	NOVEL	COVERED	0.93449	0.934492	0.999998	114	3	0	75.8788	0.478261	0.02	-0.403299	24	22	846	792	0	0	CC	10.2341	34	0	1296	0	KEEP
22	46319004	TTCxGAT	T	C	HCC5076CL	HCC5076BL	NOVEL	COVERED	1	1	1	727	11	0	75.8646	0.118367	0.02	7.38115	216	29	6956	1007	0	0	TT	61.9408	206	0	6733	0	KEEP
22	46319004	TTCxGAT	T	C	HCC5076CL	HCC5076T	NOVEL	COVERED	1	1	1	641	10	0	75.8646	0.118367	0.02	7.38115	216	29	6956	1007	0	0	TT	44.2219	147	0	4931	0	KEEP
6	88299970	AAGxGAT	G	T	HCC5032T	HCC5032BL	NOVEL	COVERED	0.97082	0.97082	1	146	2	0	75.8458	0.5	0.02	1.7249	26	26	885	791	0	0	GG	16.8212	56	0	1941	0	KEEP
22	23114938	TAGxAAC	C	A	HCC5018CL	HCC5018BL	DBSNP	COVERED	0.999107	0.99911	0.999997	195	7	0	75.7831	0.380282	0.02	1.49697	44	27	1622	834	0	0	CC	13.8084	46	0	1684	0	KEEP
1	207648501	CGCxTGA	G	A	HCC5024T	HCC5024BL	NOVEL	COVERED	0.999919	0.999919	1	256	0	0	75.7613	0.307692	0.02	1.55554	63	28	2261	868	0	0	GG	25.2371	84	0	2803	0	KEEP
17	7534637	TGCxCTT	G	C	HCC5079CL	HCC5079BL	DBSNP+COSMIC	COVERED	0.457707	0.457757	0.999892	73	1	0	75.7049	1	0.02	-0.192767	0	20	0	662	0	0	GG	6.9222	23	0	793	0	KEEP
X	153698061	GTGxCCA	C	A	HCC5023T	HCC5023BL	NOVEL	COVERED	0.998867	0.998867	1	227	4	0	75.6992	0.449275	0.02	1.41625	38	31	1302	816	0	0	CC	19.8605	66	0	2378	0	KEEP
1	43681014	GCCxGGG	G	A	HCC5024CL	HCC5024BL	NOVEL	COVERED	0.986153	0.986153	1	194	0	0	75.6855	0.490909	0.02	1.87222	28	27	931	794	0	0	GG	19.1975	64	0	2015	0	KEEP
11	5153632	TGGxAAG	G	C	HCC5032CL	HCC5032BL	COSMIC	COVERED	0.989542	0.989542	1	188	0	0	75.6292	0.383333	0.02	2.15279	37	23	1350	820	0	0	GG	17.4736	72	1	2608	40	KEEP
5	43446272	CTAxTCT	C	T	HCC5036CL	HCC5036BL	NOVEL	COVERED	0.999678	0.999678	1	275	1	0	75.4126	0.337349	0.02	1.34465	55	28	1868	851	0	0	CC	27.983	93	0	3448	0	KEEP
10	115348834	GCCxCCC	C	A	HCC5032T	HCC5032BL	NOVEL	COVERED	0.918171	0.918171	1	117	0	0	75.4117	0.621622	0.02	-0.384978	14	23	506	751	0	0	CC	16.8247	56	0	1977	0	KEEP
11	33053007	TTCxTGA	C	T	HCC5024T	HCC5024BL	NOVEL	COVERED	0.997163	0.997163	1	214	0	0	75.3975	0.367647	0.02	2.0739	43	25	1623	829	0	0	CC	21.9726	73	0	2679	0	KEEP
12	68551786	ACTxTTT	C	G	HCC5036CL	HCC5036BL	NOVEL	COVERED	1	1	1	1166	7	0	75.3292	0.050152	0.02	26.7169	625	33	22162	1164	0	0	CC	37.9265	126	0	4809	0	KEEP
15	56946395	TTAxTCA	C	T	HCC5032T	HCC5032BL	NOVEL	COVERED	0.948402	0.948402	1	158	0	0	75.3242	0.5	0.02	-0.421088	23	23	838	782	0	0	CC	19.5297	65	0	2393	0	KEEP
20	3682041	GGCxGAG	T	A	HCC5012T	HCC5012BL	NOVEL	COVERED	0.9982	0.9982	1	234	0	0	75.322	0.391304	0.02	1.74009	42	27	1287	825	0	0	TT	23.6266	83	1	2588	11	KEEP
3	108639212	TACxTAC	C	A	HCC5032CL	HCC5032BL	NOVEL	COVERED	0.948402	0.948402	1	163	1	0	75.2978	0.541667	0.02	-0.420825	22	26	799	773	0	0	CC	16.1847	60	2	2143	16	KEEP
1	36396952	CGCxTCG	G	T	HCC5048X	HCC5048T	NOVEL	COVERED	1	1	1	647	4	0	75.2973	0.211957	0.02	4.06098	145	39	4020	979	0	0	GG	67.853	226	0	6845	0	KEEP
18	29246231	TGAxCGT	G	C	HCC5023X	HCC5023BL	DBSNP	COVERED	0.989542	0.989542	1	267	9	0	75.1542	0.423729	0.02	1.75425	34	25	1095	807	0	0	GG	31.8991	106	0	3934	0	KEEP
7	150752647	ATCxCAA	C	T	HCC5076CL	HCC5076BL	NOVEL	COVERED	0.999999	0.999999	1	330	11	0	75.1273	0.22807	0.02	3.69838	88	26	3107	893	0	0	CC	22.8746	76	0	2746	0	KEEP
7	150752647	ATCxCAA	C	T	HCC5076CL	HCC5076T	NOVEL	COVERED	0.999999	0.999999	1	475	12	0	75.1273	0.22807	0.02	3.69838	88	26	3107	893	0	0	CC	50.1917	167	0	5842	0	KEEP
3	12645819	TGGxACT	C	A	HCC5048CL	HCC5048T	NOVEL	COVERED	1	1	1	463	1	0	75.1168	0.202614	0.02	5.26508	122	31	4420	938	1	0	CC	39.3829	131	0	4568	0	KEEP
15	82336241	GGGxGGG	C	T	HCC5036CL	HCC5036BL	NOVEL	COVERED	1	1	1	413	4	0	75.0709	0.244094	0.02	2.95081	96	31	2900	909	0	0	CC	35.1381	117	0	3949	0	KEEP
4	7009332	CAGxAGC	C	T	HCC5079CL	HCC5079BL	NOVEL	COVERED	0.976865	0.976865	1	131	3	0	74.9967	0.518519	0.02	1.60793	26	28	1014	779	0	0	CC	11.4364	38	0	1428	0	KEEP
11	120111115	TGTxACT	C	T	HCC5032T	HCC5032BL	NOVEL	COVERED	0.997553	0.997553	1	144	0	0	74.9922	0.4	0.02	1.857	39	26	1471	816	0	0	CC	12.0278	40	0	1522	0	KEEP
17	80333036	AGCxGCT	T	G	HCC5032T	HCC5032BL	NOVEL	COVERED	0.99911	0.99911	1	243	4	0	74.8351	0.311688	0.02	1.697	53	24	1765	841	0	0	TT	24.0249	80	0	2690	0	KEEP
10	76868898	TGGxAGA	G	C	HCC5012X	HCC5012BL	NOVEL	COVERED	0.899311	0.899314	0.999997	92	0	0	74.7852	0.512195	0.02	-0.368407	20	21	688	771	0	0	GG	9.32887	31	0	1082	0	KEEP
8	63056032	TGAxGGC	C	T	HCC5012X	HCC5012BL	NOVEL	COVERED	0.999919	0.999919	1	207	2	0	74.6528	0.457143	0.02	1.26057	38	32	1208	805	0	0	CC	16.2405	54	0	1784	0	KEEP
17	57189801	TTCxCTA	C	A	HCC5019CL	HCC5019BL	NOVEL	COVERED	0.387406	0.387407	0.999998	83	1	0	74.6295	1	0.02	-0.17539	0	20	0	651	0	0	CC	9.93055	33	0	1148	0	KEEP
5	34911914	AAAxTCC	G	T	HCC5032T	HCC5032BL	DBSNP	COVERED	0.998696	0.998696	1	207	1	0	74.5913	0.375	0.02	1.73998	45	27	1619	824	0	0	GG	18.662	62	0	2355	0	KEEP
22	29457693	ACAxAAC	G	A	HCC5044CL	HCC5044BL	NOVEL	COVERED	0.99994	0.99994	1	229	6	0	74.5778	0.321429	0.02	1.34772	57	27	2162	846	0	0	GG	14.7489	49	0	1846	0	KEEP
4	47645348	CTTxATG	C	A	HCC5012CL	HCC5012BL	NOVEL	COVERED	0.353909	0.353947	0.999892	51	0	0	74.4621	1	0.02	-0.166682	0	19	0	654	0	0	CC	6.92311	23	0	874	0	KEEP
15	95020006	TACxGTC	C	A	HCC5023CL	HCC5023BL	DBSNP+COSMIC	COVERED	0.999407	0.999407	1	289	5	0	74.4182	0.337662	0.02	1.66935	51	26	1700	834	0	0	CC	28.1067	98	1	3218	12	KEEP
15	95020006	TACxGTC	C	A	HCC5023CL	HCC5023T	DBSNP+COSMIC	COVERED	0.999407	0.999407	1	256	7	0	74.4182	0.337662	0.02	1.66935	51	26	1700	834	0	0	CC	23.7759	79	0	2683	0	KEEP
14	21501128	CGAxTAG	T	G	HCC5023X	HCC5023BL	NOVEL	COVERED	0.999999	0.999999	1	372	5	0	74.4032	0.225	0.02	3.40865	93	27	2774	893	0	1	TT	33.9173	113	0	3284	0	KEEP
22	32072693	TGTxTCA	C	G	HCC5079CL	HCC5079BL	NOVEL	COVERED	0.387406	0.387407	0.999997	59	1	0	74.2096	1	0.02	-0.174478	0	17	0	661	0	0	CC	8.42515	28	0	1028	0	KEEP
16	90128528	GCAxTGT	C	G	HCC5019CL	HCC5019BL	NOVEL	COVERED	0.941741	0.941741	1	121	2	0	74.1944	0.477273	0.02	-0.412121	23	21	826	774	0	0	CC	17.7583	59	0	2138	0	KEEP
16	90128528	GCAxTGT	C	G	HCC5019CL	HCC5019T	NOVEL	COVERED	0.941741	0.941741	1	135	0	0	74.1944	0.477273	0.02	-0.412121	23	21	826	774	0	0	CC	19.2596	64	0	2281	0	KEEP
6	136560979	TATxACA	T	G	HCC5006CL	HCC5006T	NOVEL	COVERED	0.934492	0.934492	1	136	4	0	74.05	0.466667	0.02	-0.40254	24	21	642	775	0	0	TT	13.7342	46	0	1236	0	KEEP
1	43394908	GACxATA	G	C	HCC5023X	HCC5023BL	NOVEL	COVERED	0.993703	0.993703	1	294	5	0	73.9883	0.384615	0.02	1.81895	40	25	1254	809	0	0	GG	36.0964	120	0	4225	0	KEEP
10	50944551	ACCxGCT	C	T	HCC5076CL	HCC5076BL	NOVEL	COVERED	0.976865	0.976865	1	188	1	0	73.9477	0.454545	0.02	1.90635	30	25	1033	785	0	0	CC	19.5276	65	0	2201	0	KEEP
8	31498017	GCCxGGG	G	A	HCC5048X	HCC5048T	NOVEL	COVERED	0.999407	0.999407	1	252	2	0	73.8538	0.418919	0.02	1.17433	43	31	1180	809	0	0	GG	21.5366	83	1	2534	32	KEEP
9	103310115	TTCxAGA	G	A	HCC5023X	HCC5023BL	NOVEL	COVERED	0.996724	0.996724	1	258	11	0	73.7672	0.38806	0.02	1.58445	41	26	1318	808	0	0	GG	25.2785	84	0	3037	0	KEEP
3	44916034	CCTxGGC	T	C	HCC5012X	HCC5012BL	NOVEL	COVERED	0.99994	0.99994	1	294	1	0	73.739	0.329268	0.02	1.54851	55	27	1651	834	0	0	TT	25.2335	84	0	2646	0	KEEP
6	138584734	CCTxTAC	C	G	HCC5050CL	HCC5050BL	NOVEL	COVERED	0.954491	0.954491	1	133	0	0	73.7191	0.5	0.02	-0.42982	23	23	853	766	0	0	CC	19.2496	64	0	2219	0	KEEP
17	4644281	GGAxCTA	G	A	HCC5012CL	HCC5012BL	NOVEL	COVERED	0.490544	0.490544	1	91	0	0	73.7166	1	0.02	-0.200474	0	22	0	634	0	0	GG	11.1322	37	0	1293	0	KEEP
14	20586214	ACTxAGC	A	T	HCC5032T	HCC5032BL	NOVEL	COVERED	0.984161	0.984161	1	215	1	0	73.7047	0.5	0.02	1.88016	27	27	861	771	0	0	AA	25.8811	91	1	2913	13	KEEP
13	103399943	TCCxTTG	G	A	HCC5023CL	HCC5023BL	DBSNP	COVERED	0.999999	0.999999	1	461	11	0	73.6091	0.25	0.02	3.128	87	29	2968	881	0	0	GG	53.8485	179	0	6108	0	KEEP
1	228645156	CTCxGTC	C	G	HCC5048X	HCC5048T	DBSNP	COVERED	1	1	1	393	4	0	73.5765	0.297297	0.02	3.99449	78	33	2155	872	0	0	CC	24.3263	81	0	2498	0	KEEP
9	139090519	CGTxGCT	C	T	HCC5048X	HCC5048T	DBSNP	COVERED	0.996233	0.996233	1	201	2	0	73.5756	0.477612	0.02	1.2976	35	32	963	786	0	0	CC	25.5309	85	0	2706	0	KEEP
1	33282934	CACxCGA	G	C	HCC5032CL	HCC5032BL	NOVEL	COVERED	0.993703	0.993703	1	153	0	0	73.5664	0.393443	0.02	2.01914	37	24	1270	799	0	0	GG	12.9427	43	0	1560	0	KEEP
4	164272537	TGAxCAT	C	A	HCC5036T	HCC5036BL	NOVEL	COVERED	1	1	1	349	4	0	73.5217	0.230769	0.02	2.90123	110	33	3763	913	0	0	CC	29.4085	98	0	3463	0	KEEP
5	1323062	CTCxCAT	G	T	HCC5075CL	HCC5075BL	DBSNP	COVERED	0.877704	0.877708	0.999995	140	4	0	73.4514	0.55	0.02	-0.350707	18	22	618	749	0	0	GG	10.9893	44	1	1400	20	KEEP
10	50944551	ACCxGCT	C	T	HCC5076T	HCC5076BL	NOVEL	COVERED	0.990964	0.990964	1	199	3	0	73.447	0.40678	0.02	1.84529	35	24	1162	793	0	0	CC	19.5276	65	0	2201	0	KEEP
1	151773843	CCAxGAG	G	T	HCC5044CL	HCC5044BL	NOVEL	COVERED	0.999998	0.999998	1	345	10	0	73.4015	0.283186	0.02	3.13908	81	32	2851	874	0	0	GG	31.3395	108	1	3789	10	KEEP
6	160464177	TTAxAGA	C	T	HCC5022CL	HCC5022BL	NOVEL	COVERED	0.998696	0.998696	1	270	2	0	73.2887	0.36	0.02	1.52336	48	27	1770	817	0	0	CC	28.2902	94	0	3469	0	KEEP
6	160464177	TTAxAGA	C	T	HCC5022CL	HCC5022T	NOVEL	COVERED	0.998696	0.998696	1	262	2	0	73.2887	0.36	0.02	1.52336	48	27	1770	817	0	0	CC	26.4846	88	0	3308	0	KEEP
11	59055798	TGAxAAC	G	A	HCC5012CL	HCC5012BL	NOVEL	COVERED	0.99911	0.99911	1	204	1	0	73.2097	0.337662	0.02	1.60524	51	26	1890	822	0	0	GG	18.6599	62	0	2267	0	KEEP
12	9304126	ACCxACT	G	A	HCC5012T	HCC5012BL	NOVEL	COVERED	0.993703	0.993703	1	187	0	0	73.2003	0.409836	0.02	1.71951	36	25	1243	792	0	0	GG	15.6439	52	0	1739	0	KEEP
2	102038808	CCCxTGA	A	T	HCC5075CL	HCC5075BL	NOVEL	COVERED	0.973965	0.973965	1	162	6	0	73.1974	0.469388	0.02	2.0167	26	23	806	769	0	0	AA	16.5889	60	1	1774	12	KEEP
2	102038808	CCCxTGA	A	T	HCC5075CL	HCC5075T	NOVEL	COVERED	0.973965	0.973965	1	160	4	0	73.1974	0.469388	0.02	2.0167	26	23	806	769	0	0	AA	16.5296	55	0	1607	0	KEEP
12	85450509	CCCxAAA	A	C	HCC5023X	HCC5023BL	COSMIC	COVERED	0.999989	0.999989	1	311	8	0	73.1874	0.245283	0.02	3.74064	80	26	2374	864	0	0	AA	35.4911	118	0	3634	0	KEEP
12	85450509	CCCxAAA	A	C	HCC5023X	HCC5023T	COSMIC	COVERED	0.999989	0.999989	1	280	7	0	73.1874	0.245283	0.02	3.74064	80	26	2374	864	0	0	AA	29.3895	98	0	2935	0	KEEP
5	9122828	GGGxCCG	G	T	HCC5019CL	HCC5019BL	NOVEL	COVERED	1	1	1	291	3	0	73.1418	0.232	0.02	3.62872	96	29	3405	887	0	0	GG	20.1495	67	0	2289	0	KEEP
3	197765497	CTGxTTC	T	C	HCC5032T	HCC5032BL	NOVEL	COVERED	0.999487	0.999487	1	265	1	0	73.0984	0.268293	0.02	2.06005	60	22	1829	833	0	0	TT	28.2654	94	0	2970	0	KEEP
2	239006938	AGGxGGA	T	A	HCC5032CL	HCC5032BL	NOVEL	COVERED	0.99911	0.99911	1	245	1	0	73.0962	0.346667	0.02	1.71895	49	26	1175	816	0	0	TT	30.0219	102	0	2244	0	KEEP
17	4644281	GGAxCTA	G	A	HCC5012X	HCC5012BL	NOVEL	COVERED	0.58293	0.58293	1	95	0	0	73.0319	1	0.02	-0.227165	0	21	0	631	0	0	GG	11.1322	37	0	1293	0	KEEP
10	33224387	AATxAAA	G	C	HCC5019CL	HCC5019BL	NOVEL	COVERED	0.954491	0.954491	1	207	2	0	72.8528	0.408163	0.02	-0.429901	29	20	1122	777	0	0	GG	23.1769	77	0	2863	0	KEEP
13	28498704	CCGxCGC	C	T	HCC5044CL	HCC5044BL	NOVEL	COVERED	0.865745	0.865745	1	119	2	0	72.8266	0.717949	0.02	-0.33995	11	28	392	698	0	0	CC	16.2495	54	0	1946	0	KEEP
3	53217431	CTGxCAC	G	A	HCC5044CL	HCC5044BL	NOVEL	COVERED	0.641347	0.641347	1	123	2	0	72.7833	1	0.02	-0.243546	0	23	0	619	0	0	GG	15.5882	52	0	1781	0	KEEP
14	74961630	GCTxATT	C	A	HCC5022CL	HCC5022BL	NOVEL	COVERED	0.851984	0.851984	1	123	0	0	72.7429	0.611111	0.02	-0.333285	14	22	528	727	0	0	CC	13.5453	45	0	1719	0	KEEP
3	10377807	CACxCTC	A	C	HCC5012X	HCC5012BL	NOVEL	COVERED	0.552886	0.552887	0.999998	72	0	0	72.7215	0.869565	0.02	-0.21907	3	20	59	670	0	0	AA	9.53716	32	0	794	0	KEEP
12	53684111	TCTxACA	C	T	HCC5006CL	HCC5006T	NOVEL	COVERED	1	1	1	560	11	0	72.6883	0.172414	0.02	4.96344	144	30	5391	931	0	0	CC	49.9622	166	0	6280	0	KEEP
14	58563696	TGTxCCT	C	A	HCC5012T	HCC5012BL	NOVEL	COVERED	0.760887	0.760887	1	104	0	0	72.6595	0.6875	0.02	-0.289477	10	22	365	708	0	0	CC	12.9422	43	0	1544	0	KEEP
18	60052205	GAGxGGC	G	C	HCC5032T	HCC5032BL	NOVEL	COVERED	0.800245	0.800245	1	86	1	0	72.6071	0.6	0.02	-0.306778	14	21	468	728	0	0	GG	13.8434	46	0	1633	0	KEEP
7	111368377	CGGxGTC	G	A	HCC5023T	HCC5023BL	NOVEL	COVERED	0.999968	0.999968	1	281	3	0	72.5386	0.287129	0.02	3.69313	72	29	2477	850	0	0	GG	26.7521	89	0	3127	0	KEEP
8	67066435	AGCxAAG	G	A	HCC5011CL	HCC5011T	DBSNP	COVERED	0.984161	0.984161	1	230	6	0	72.5322	0.470588	0.02	1.78902	27	24	953	764	0	0	GG	20.2016	79	1	2816	34	KEEP
11	102663330	AAAxATT	G	T	HCC5032T	HCC5032BL	NOVEL	COVERED	0.996233	0.996233	1	179	0	0	72.4567	0.369231	0.02	1.88299	41	24	1574	796	0	0	GG	15.6522	52	0	1992	0	KEEP
19	7566214	CGCxCAC	C	T	HCC5036T	HCC5036BL	NOVEL	COVERED	1	1	1	530	4	0	72.3743	0.221519	0.02	5.44899	123	35	4210	919	0	1	CC	51.4484	171	0	6195	0	KEEP
19	48282078	AGCxCAG	C	G	HCC5012X	HCC5012BL	DBSNP	COVERED	0.999881	0.999881	1	262	0	0	72.351	0.298851	0.02	1.48384	61	26	2123	830	0	0	CC	15.9526	53	0	1914	0	KEEP
1	45293384	GATxGCC	G	A	HCC5044CL	HCC5044BL	DBSNP	COVERED	0.934492	0.934492	1	206	1	0	72.3097	0.577778	0.02	-0.402752	19	26	711	733	0	0	GG	25.8647	86	0	3147	0	KEEP
2	113887172	CAGxAGA	A	G	HCC5023T	HCC5023BL	NOVEL	COVERED	0.999992	0.999992	1	362	5	0	72.2926	0.214953	0.02	4.21985	84	23	2673	855	0	0	AA	34.5892	115	0	3592	0	KEEP
X	31645807	TCAxCTC	G	C	HCC5044CL	HCC5044BL	NOVEL	COVERED	0.780976	0.78106	0.999892	78	3	0	72.2666	0.65625	0.02	-0.298213	11	21	422	712	0	0	GG	6.92104	23	0	838	0	KEEP
7	150768735	CAGxGCC	G	T	HCC5076T	HCC5076BL	NOVEL	COVERED	1	1	1	266	3	0	72.1446	0.274336	0.02	3.18511	82	31	2836	862	0	0	GG	16.5768	59	1	1997	10	KEEP
8	71572766	TTTxAAA	A	G	HCC5044CL	HCC5044BL	NOVEL	COVERED	0.97082	0.97082	1	161	1	0	72.0609	0.408163	0.02	2.22347	29	20	856	769	0	0	AA	15.335	51	0	1493	0	KEEP
12	117705951	TCCxGAA	T	C	HCC5018CL	HCC5018BL	NOVEL	COVERED	0.992926	0.992926	1	241	8	0	72.0603	0.413793	0.02	1.82769	34	24	1097	777	0	0	TT	21.6352	72	0	2317	0	KEEP
10	24820758	CCAxAAG	G	A	HCC5024T	HCC5024BL	NOVEL	COVERED	0.992094	0.992094	1	238	0	0	72.0366	0.423729	0.02	1.84508	34	25	1313	776	0	0	GG	24.6817	82	0	3017	0	KEEP
3	53842682	ACCxGAG	G	A	HCC5018CL	HCC5018BL	COSMIC	COVERED	0.998465	0.998465	1	280	10	0	72.0228	0.351351	0.02	1.63216	48	26	1648	805	0	0	GG	27.6896	94	1	3131	5	KEEP
1	111144788	CTGxGTT	C	T	HCC5036CL	HCC5036BL	NOVEL	COVERED	0.999987	0.999987	1	282	0	0	71.9921	0.313725	0.02	3.05593	70	32	2156	843	0	0	CC	25.2731	84	0	2839	0	KEEP
6	44240378	TTCxCTG	G	A	HCC5012CL	HCC5012BL	NOVEL	COVERED	0.992926	0.992926	1	200	0	0	71.9721	0.457627	0.02	1.5384	32	27	1060	768	0	0	GG	21.898	73	0	2254	0	KEEP
6	44240378	TTCxCTG	G	A	HCC5012CL	HCC5012T	NOVEL	COVERED	0.992926	0.992926	1	170	0	0	71.9721	0.457627	0.02	1.5384	32	27	1060	768	0	0	GG	15.2977	51	0	1658	0	KEEP
3	194476366	TTTxCTG	G	C	HCC5012X	HCC5012BL	NOVEL	COVERED	0.999216	0.999218	0.999998	155	2	0	71.9601	0.338028	0.02	1.79814	47	24	1537	802	0	0	GG	10.2339	34	0	1243	0	KEEP
10	18789724	GCTxTTG	T	G	HCC5079CL	HCC5079BL	DBSNP+COSMIC	COVERED	0.322772	0.322807	0.999892	53	4	0	71.9094	1	0.02	-0.157919	0	17	0	638	0	0	TT	6.62105	22	0	733	0	KEEP
6	138584734	CCTxTAC	C	G	HCC5050T	HCC5050BL	NOVEL	COVERED	0.909069	0.909069	1	127	0	0	71.8954	0.536585	0.02	-0.368342	19	22	688	737	0	0	CC	19.2496	64	0	2219	0	KEEP
1	182638852	CTGxGGG	C	T	HCC5012X	HCC5012BL	DBSNP	COVERED	0.999484	0.999487	0.999997	187	0	0	71.8673	0.395062	0.02	1.36691	49	32	1504	803	0	0	CC	13.8163	46	0	1446	0	KEEP
17	79410129	GGGxTGT	G	T	HCC5044CL	HCC5044BL	NOVEL	COVERED	1	1	1	425	5	0	71.8527	0.205882	0.02	4.75582	135	35	4860	926	0	0	GG	32.1084	107	0	3768	0	KEEP
20	52773862	TACxCCT	C	T	HCC5023T	HCC5023BL	NOVEL	COVERED	1	1	1	558	8	0	71.8396	0.133971	0.02	7.29936	181	28	6220	942	0	0	CC	39.3791	131	0	4597	0	KEEP
17	2278870	GGAxCCG	C	T	HCC5012CL	HCC5012BL	NOVEL	COVERED	0.999218	0.999218	1	239	0	0	71.7524	0.371795	0.02	1.48978	49	29	1680	803	0	0	CC	26.1792	87	0	3082	0	KEEP
17	2278870	GGAxCCG	C	T	HCC5012CL	HCC5012T	NOVEL	COVERED	0.999218	0.999218	1	189	0	0	71.7524	0.371795	0.02	1.48978	49	29	1680	803	0	0	CC	14.7093	49	0	1732	0	KEEP
1	207648501	CGCxTGA	G	A	HCC5024CL	HCC5024BL	NOVEL	COVERED	0.999768	0.999768	1	246	1	0	71.7285	0.309524	0.02	1.52598	58	26	1977	819	0	0	GG	25.2371	84	0	2803	0	KEEP
8	103312243	CAGxAGG	G	C	HCC5022CL	HCC5022BL	DBSNP	COVERED	0.815429	0.818465	0.996292	70	0	0	71.722	0.636364	0.02	-0.306798	12	21	433	711	0	0	GG	8.12312	27	0	959	0	KEEP
4	154523298	TCCxATT	C	T	HCC5044CL	HCC5044BL	NOVEL	COVERED	0.717217	0.717315	0.999863	64	3	0	71.6923	0.7	0.02	-0.271614	9	21	295	696	0	0	CC	6.01944	20	0	703	0	KEEP
12	10565083	CAAxCTA	G	A	HCC5012T	HCC5012BL	NOVEL	COVERED	0.986153	0.986153	0.999999	150	0	0	71.6796	0.472727	0.02	1.67372	29	26	1021	758	0	0	GG	10.5273	35	0	1230	0	KEEP
6	165746398	GGTxTGC	T	A	HCC5079CL	HCC5079BL	NOVEL	COVERED	0.739671	0.739671	1	112	5	0	71.679	1	0.02	-0.280171	0	20	0	622	0	0	TT	13.4882	45	0	1329	0	KEEP
1	110257545	GGTxGTG	G	T	HCC5076CL	HCC5076BL	DBSNP	COVERED	0.954491	0.954491	1	162	5	0	71.6618	0.5	0.02	-0.429436	24	24	900	747	0	0	GG	20.1659	67	0	2525	0	KEEP
1	110257545	GGTxGTG	G	T	HCC5076CL	HCC5076T	DBSNP	COVERED	0.954491	0.954491	1	166	3	0	71.6618	0.5	0.02	-0.429436	24	24	900	747	0	0	GG	21.3701	71	0	2696	0	KEEP
X	37029495	GAGxGGA	G	T	HCC5012X	HCC5012BL	NOVEL	COVERED	0.552887	0.552887	1	104	1	0	71.5991	0.96	0.02	-0.218427	1	24	34	621	0	0	GG	12.9307	43	0	1434	0	KEEP
1	40038165	CCAxATT	G	C	HCC5012CL	HCC5012BL	NOVEL	COVERED	0.999995	0.999995	1	283	0	0	71.586	0.212963	0.02	4.39295	85	23	3135	849	0	0	GG	20.7654	69	0	2493	0	KEEP
1	40038165	CCAxATT	G	C	HCC5012CL	HCC5012T	NOVEL	COVERED	0.999995	0.999995	1	307	0	0	71.586	0.212963	0.02	4.39295	85	23	3135	849	0	0	GG	25.5791	85	0	3108	0	KEEP
22	45927195	GACxGCT	C	G	HCC5023X	HCC5023BL	DBSNP+COSMIC	COVERED	0.987943	0.987943	1	207	5	0	71.4569	0.423729	0.02	1.8625	34	25	992	770	0	0	CC	26.4277	88	0	2820	0	KEEP
X	152159913	AGAxTAG	G	A	HCC5023X	HCC5023BL	NOVEL	COVERED	1	1	1	445	9	0	71.4244	0.20979	0.02	2.70167	113	30	3777	890	0	0	GG	43.9382	146	0	5378	0	KEEP
X	149638511	CAAxCCT	G	T	HCC5044CL	HCC5044BL	NOVEL	COVERED	0.999881	0.999881	1	263	6	0	71.344	0.296703	0.02	1.38279	64	27	2343	825	0	0	GG	23.7776	79	0	2908	0	KEEP
2	88409843	TATxACT	C	G	HCC5076CL	HCC5076BL	NOVEL	COVERED	0.888875	0.888875	1	121	3	0	71.3331	0.513514	0.02	-0.359681	18	19	668	734	0	0	CC	12.3411	41	0	1559	0	KEEP
11	86017405	GAAxGGG	T	C	HCC5012CL	HCC5012BL	NOVEL	COVERED	0.693577	0.693668	0.999869	75	0	0	71.2991	0.724138	0.02	-0.263098	8	21	225	687	0	0	TT	6.29521	21	0	601	0	KEEP
3	195594959	CCGxCCG	G	T	HCC5012T	HCC5012BL	NOVEL	COVERED	1	1	1	413	1	0	71.0754	0.213333	0.02	5.16716	118	32	4139	895	0	0	GG	32.4513	108	0	3757	0	KEEP
22	21348914	CCGxCTG	C	T	HCC5048CL	HCC5048T	DBSNP	COVERED	0.851984	0.851984	1	193	0	0	71.0648	0.676471	0.02	-0.323123	11	23	381	694	0	0	CC	19.7332	75	1	2508	26	KEEP
2	231949757	GGAxTGT	A	G	HCC5036CL	HCC5036BL	NOVEL	COVERED	0.997163	0.997163	1	185	1	0	70.9821	0.338235	0.02	1.86559	45	23	1340	789	0	0	AA	16.5311	55	0	1679	0	KEEP
10	19678430	CAAxGCA	A	T	HCC5032T	HCC5032BL	NOVEL	COVERED	0.999317	0.999317	1	238	2	0	70.9736	0.324675	0.02	1.68828	52	25	1619	801	0	0	AA	25.5206	85	0	2786	0	KEEP
8	29102854	TTCxTAA	T	A	HCC5012X	HCC5012BL	NOVEL	COVERED	0.998695	0.998696	1	184	1	0	70.9329	0.383562	0.02	1.42581	45	28	1377	787	0	0	TT	13.2252	44	0	1460	0	KEEP
3	69928323	CGAxAAG	T	G	HCC5032T	HCC5032BL	NOVEL	COVERED	0.989542	0.989542	1	241	1	0	70.9065	0.350877	0.02	2.25279	37	20	1151	774	0	0	TT	28.2433	94	0	2921	0	KEEP
5	5146486	TACxGCC	C	T	HCC5012X	HCC5012BL	COSMIC	COVERED	0.998867	0.998867	1	188	0	0	70.8819	0.4	0.02	1.51607	42	28	1246	780	0	0	CC	18.0458	60	0	1931	0	KEEP
1	153637954	GAAxGGA	G	T	HCC5079CL	HCC5079BL	NOVEL	COVERED	0.973965	0.973965	1	134	5	0	70.7999	0.470588	0.02	1.81587	27	24	1001	747	0	0	GG	12.033	40	0	1454	0	KEEP
7	99205331	GCCxTGG	C	G	HCC5019T	HCC5019BL	NOVEL	COVERED	0.997553	0.997553	1	184	0	0	70.7771	0.352941	0.02	1.65811	44	24	1555	785	0	0	CC	16.5221	55	0	1897	0	KEEP
1	180842975	ATTxTGC	C	G	HCC5048X	HCC5048T	NOVEL	COVERED	0.979526	0.979526	1	171	0	0	70.7351	0.470588	0.02	1.5991	27	24	829	746	0	0	CC	15.3376	51	0	1761	0	KEEP
1	200337917	TAAxAAG	A	G	HCC5024T	HCC5024BL	NOVEL	COVERED	0.668429	0.668523	0.99986	70	0	0	70.7256	0.666667	0.02	-0.254413	9	18	308	696	0	0	AA	5.71819	19	0	644	0	KEEP
2	136575463	GAAxCCT	G	A	HCC5044CL	HCC5044BL	NOVEL	COVERED	0.999968	0.999968	1	382	13	0	70.7246	0.308511	0.02	3.29629	65	29	2344	821	0	0	GG	42.3746	141	0	5168	0	KEEP
14	65266482	CACxGTG	G	A	HCC5022CL	HCC5022BL	DBSNP	COVERED	0.959673	0.959859	0.999806	103	0	0	70.6838	0.5	0.02	-0.437854	25	25	767	738	0	0	GG	10.4811	35	0	1028	0	KEEP
2	152548862	GTTxTCC	T	G	HCC5012T	HCC5012BL	NOVEL	COVERED	0.552849	0.552887	0.999931	66	0	0	70.6736	0.818182	0.02	-0.219181	4	18	98	666	0	0	TT	7.51956	25	0	743	0	KEEP
19	22375742	TCCxAAA	C	A	HCC5032T	HCC5032BL	NOVEL	COVERED	0.999804	0.999804	1	249	1	0	70.6734	0.317647	0.02	1.70863	58	27	2138	809	0	0	CC	21.8649	75	1	2710	6	KEEP
9	34624023	ATGxGCA	G	A	HCC5050T	HCC5050BL	NOVEL	COVERED	0.999996	0.999996	1	355	3	0	70.6629	0.254717	0.02	3.57899	79	27	2573	839	0	0	GG	38.5001	128	0	4211	0	KEEP
6	90337365	AACxGCC	C	T	HCC5032CL	HCC5032BL	COSMIC	COVERED	0.800244	0.800245	0.999998	95	0	0	70.6521	0.65625	0.02	-0.306629	11	21	375	696	0	0	CC	10.2321	34	0	1164	0	KEEP
8	131127918	GTCxAAG	G	A	HCC5075T	HCC5075BL	COSMIC	COVERED	0.987943	0.987943	1	233	6	0	70.5816	0.431034	0.02	1.76299	33	25	1165	759	0	0	GG	24.6766	82	0	2924	0	KEEP
12	120554554	CCCxAAC	G	A	HCC5012T	HCC5012BL	NOVEL	COVERED	0.998867	0.998867	1	228	0	0	70.5222	0.428571	0.02	1.71436	32	24	1105	757	0	0	GG	23.4726	78	0	2623	0	KEEP
10	63829469	CCCxCCG	G	C	HCC5036CL	HCC5036BL	NOVEL	COVERED	0.963774	0.963774	1	152	0	0	70.5032	0.44	0.02	1.84223	28	22	866	749	0	0	GG	15.2563	51	0	1679	0	KEEP
X	49126792	GGGxTGT	G	T	HCC5076T	HCC5076BL	NOVEL	COVERED	0.998993	0.998993	1	233	9	0	70.34	0.394737	0.02	1.50774	46	30	1675	783	0	0	GG	24.6496	84	1	2990	5	KEEP
17	74275502	CCAxGAG	G	C	HCC5012X	HCC5012BL	NOVEL	COVERED	0.781058	0.78106	0.999997	88	0	0	70.2979	0.724138	0.02	-0.298242	8	21	266	677	0	0	GG	9.02907	30	0	1050	0	KEEP
10	6066200	CATxTCT	C	G	HCC5079CL	HCC5079BL	DBSNP	COVERED	0.986871	0.997163	0.989678	134	5	0	70.2576	0.294118	0.02	2.16513	48	20	1766	786	0	0	CC	7.22405	24	0	899	0	KEEP
7	56119480	TCCxGGC	C	G	HCC5048X	HCC5048T	DBSNP	COVERED	0.954483	0.954491	0.999992	138	0	0	70.2173	0.541667	0.02	-0.429677	22	26	640	722	0	0	CC	7.95503	38	1	1207	33	KEEP
6	160237518	GATxGGG	G	T	HCC5076CL	HCC5076BL	NOVEL	COVERED	0.353947	0.353947	1	119	4	0	70.2145	1	0.02	-0.166342	0	19	0	612	0	0	GG	14.5004	52	1	1947	10	KEEP
9	136201183	GCCxCAG	C	A	HCC5079CL	HCC5079BL	NOVEL	COVERED	0.99898	0.998993	0.999988	158	3	0	70.1916	0.460317	0.02	1.40902	34	29	1153	754	0	0	CC	5.55349	25	2	815	17	KEEP
X	48762462	TGCxGAA	C	T	HCC5075T	HCC5075BL	NOVEL	COVERED	0.997553	0.997553	1	235	5	0	70.1807	0.409091	0.02	1.7674	39	27	1280	768	0	0	CC	23.153	77	0	2562	0	KEEP
10	33224387	AATxAAA	G	C	HCC5019T	HCC5019BL	NOVEL	COVERED	0.990964	0.990964	1	213	2	0	70.1376	0.355932	0.02	2.14384	38	21	1406	768	0	0	GG	23.1769	77	0	2863	0	KEEP
20	49493122	CCCxGCA	C	T	HCC5044CL	HCC5044BL	NOVEL	COVERED	0.999487	0.999487	1	310	11	0	70.1202	0.320988	0.02	1.56176	55	26	1858	798	0	0	CC	29.7235	99	0	3264	0	KEEP
2	205410743	CTTxGGC	C	T	HCC5048X	HCC5048T	NOVEL	COVERED	0.999987	0.999987	1	340	3	0	70.0675	0.303922	0.02	3.06284	71	31	2066	825	0	0	CC	34.4183	126	1	4143	33	KEEP
X	100533978	GCTxTAC	C	G	HCC5044CL	HCC5044BL	NOVEL	COVERED	1	1	1	453	16	0	69.9801	0.149351	0.02	6.68587	131	23	4956	872	0	0	CC	39.7202	132	0	4996	0	KEEP
10	101565218	GAGxGTA	C	T	HCC5076T	HCC5076BL	NOVEL	COVERED	0.986153	0.986153	1	197	4	0	69.9755	0.431034	0.02	1.57387	33	25	1089	753	0	0	CC	17.4015	58	0	1974	0	KEEP
16	12093258	TAGxGTC	T	C	HCC5044CL	HCC5044BL	NOVEL	COVERED	0.979526	0.979526	1	181	8	0	69.9517	0.418182	0.02	1.8979	32	23	926	752	0	0	TT	16.7547	56	0	1547	0	KEEP
1	21896759	TCCxTAG	C	G	HCC5032T	HCC5032BL	NOVEL	COVERED	0.800245	0.800245	1	118	0	0	69.9364	0.588235	0.02	-0.307056	14	20	528	704	0	0	CC	11.1372	37	0	1415	0	KEEP
15	56946395	TTAxTCA	C	T	HCC5032CL	HCC5032BL	NOVEL	COVERED	0.97082	0.97082	1	172	0	0	69.8999	0.44	0.02	1.83316	28	22	1024	743	0	0	CC	19.5297	65	0	2393	0	KEEP
1	144921866	TGCxGTT	T	A	HCC5044CL	HCC5044BL	NOVEL	COVERED	1	1	1	564	17	0	69.8823	0.136585	0.02	7.28904	177	28	5740	920	0	0	TT	40.4614	137	1	4319	6	KEEP
3	10183572	TAGxCGC	G	C	HCC5032T	HCC5032BL	COSMIC	COVERED	0.717315	0.717315	1	122	3	0	69.8748	0.612903	0.02	-0.271937	12	19	445	698	0	0	GG	16.2519	54	0	1983	0	KEEP
5	149619256	CGGxAGA	C	G	HCC5079CL	HCC5079BL	NOVEL	COVERED	0.996723	0.996724	0.999999	166	7	0	69.8645	0.308824	0.02	1.97386	47	21	1733	781	0	0	CC	10.8356	36	0	1332	0	KEEP
19	41206245	CTGxCAC	G	A	HCC5044CL	HCC5044BL	NOVEL	COVERED	0.999996	0.999996	1	281	7	0	69.8449	0.257426	0.02	3.18482	75	26	2537	824	0	0	GG	21.9174	73	0	2548	0	KEEP
8	144125676	GGGxACA	G	T	HCC5030CL	HCC5030BL	NOVEL	COVERED	0.992926	0.992926	1	191	6	0	69.7374	0.442623	0.02	1.43035	34	27	1254	751	0	0	GG	18.6615	62	0	2297	0	KEEP
2	43971201	AAAxTTT	C	G	HCC5006CL	HCC5006T	NOVEL	COVERED	0.865745	0.865745	1	125	5	0	69.7006	0.555556	0.02	-0.342149	16	20	593	709	0	0	CC	15.9481	53	0	1946	0	KEEP
11	67195848	GGAxGCC	A	G	HCC5022CL	HCC5022BL	NOVEL	COVERED	0.999862	0.999862	1	253	2	0	69.6015	0.247191	0.02	1.79083	67	22	1949	807	0	0	AA	23.7054	79	0	2226	0	KEEP
11	67195848	GGAxGCC	A	G	HCC5022CL	HCC5022T	NOVEL	COVERED	0.999862	0.999862	1	211	2	0	69.6015	0.247191	0.02	1.79083	67	22	1949	807	0	0	AA	18.0126	60	0	1715	0	KEEP
2	101924705	CCCxACG	C	A	HCC5048CL	HCC5048T	NOVEL	COVERED	1	1	1	391	2	0	69.5182	0.282258	0.02	3.05068	89	35	3095	849	0	0	CC	45.2958	154	1	5300	9	KEEP
4	1194439	AGGxAGC	A	T	HCC5032CL	HCC5032BL	NOVEL	COVERED	0.987943	0.987943	1	195	3	0	69.4768	0.454545	0.02	1.86611	30	25	830	740	0	0	AA	25.4604	88	1	2466	8	KEEP
13	33635847	TGAxGGG	C	T	HCC5019T	HCC5019BL	DBSNP	COVERED	0.994422	0.994422	1	200	0	0	69.4213	0.40625	0.02	1.6109	38	26	1238	758	0	0	CC	24.0212	80	0	2522	0	KEEP
6	153042987	CCCxTCT	A	T	HCC5044CL	HCC5044BL	NOVEL	COVERED	0.999622	0.999622	1	279	6	0	69.3627	0.292683	0.02	1.54657	58	24	1768	794	0	0	AA	28.7381	96	0	2819	0	KEEP
10	13246385	AGCxCTT	T	C	HCC5011CL	HCC5011T	NOVEL	COVERED	0.99993	0.99993	1	285	7	0	69.3525	0.26087	0.02	1.76689	68	24	1841	808	0	0	TT	20.7245	82	1	2421	37	KEEP
X	63654025	AACxGTG	T	C	HCC5012CL	HCC5012BL	NOVEL	COVERED	0.322806	0.322807	0.999997	76	0	0	69.2842	1	0.02	-0.157903	0	18	0	607	0	0	TT	8.37629	28	0	854	0	KEEP
16	89925617	CCGxTCC	C	T	HCC5022CL	HCC5022BL	NOVEL	COVERED	0.996233	0.996233	1	237	0	0	69.166	0.453125	0.02	1.48673	35	29	1299	746	0	0	CC	23.1754	77	0	2808	0	KEEP
2	30968571	AAGxACG	G	C	HCC5076CL	HCC5076BL	NOVEL	COVERED	0.963774	0.963774	1	179	5	0	69.1659	0.42	0.02	2.24171	29	21	1048	740	0	0	GG	21.969	73	0	2675	0	KEEP
1	46485465	TGCxATT	C	T	HCC5076T	HCC5076BL	NOVEL	COVERED	0.990964	0.990964	1	172	5	0	69.063	0.431034	0.02	1.84575	33	25	1247	744	0	0	CC	14.1464	47	0	1764	0	KEEP
22	30769906	CTGxCCC	T	C	HCC5048CL	HCC5048T	DBSNP	COVERED	0.81827	0.818465	0.999763	105	0	0	69.0537	0.606061	0.02	-0.315528	13	20	338	691	0	0	TT	9.88404	33	0	847	0	KEEP
12	27529446	TATxCTC	G	A	HCC5012CL	HCC5012BL	NOVEL	COVERED	0.999895	0.999895	1	216	0	0	69.0064	0.288889	0.02	1.27448	64	26	2297	801	0	0	GG	19.9389	67	0	2223	0	KEEP
1	161160951	GGCxCCG	G	A	HCC5023T	HCC5023BL	DBSNP	COVERED	1	1	1	492	10	0	68.9771	0.198718	0.02	4.86969	125	31	4244	879	0	0	GG	47.5508	158	0	5410	0	KEEP
5	176731533	TGGxCTC	C	A	HCC5044CL	HCC5044BL	DBSNP	COVERED	0.994422	0.994422	1	257	6	0	68.971	0.409836	0.02	1.5208	36	25	1336	750	0	0	CC	24.4564	86	1	3086	12	KEEP
3	100038017	AAAxAAG	G	T	HCC5032CL	HCC5032BL	NOVEL	COVERED	0.981955	0.981955	1	179	1	0	68.9279	0.428571	0.02	1.78912	32	24	1198	741	0	0	GG	17.7493	59	0	2218	0	KEEP
12	6167128	CCAxAGG	G	T	HCC5048X	HCC5048T	NOVEL	COVERED	0.986153	0.986153	1	170	0	0	68.8473	0.482143	0.02	1.49219	29	27	892	729	0	0	GG	15.6514	52	0	1853	0	KEEP
3	100534921	TTTxAAA	A	C	HCC5076CL	HCC5076BL	DBSNP	COVERED	0.918147	0.918171	0.999974	126	4	0	68.6721	0.44186	0.02	-0.385383	24	19	693	724	0	0	AA	11.4297	38	0	1221	0	KEEP
3	100534921	TTTxAAA	A	C	HCC5076CL	HCC5076T	DBSNP	COVERED	0.918164	0.918171	0.999993	139	4	0	68.6721	0.44186	0.02	-0.385383	24	19	693	724	0	0	AA	12.6132	42	0	1337	0	KEEP
6	147136354	TAAxCAG	C	T	HCC5076CL	HCC5076BL	NOVEL	COVERED	0.353179	0.353947	0.997832	56	2	0	68.6581	1	0.02	-0.166655	0	19	0	596	0	0	CC	4.81584	16	0	577	0	KEEP
9	19520960	CCGxGCC	G	A	HCC5076CL	HCC5076BL	NOVEL	COVERED	0.490544	0.490544	1	103	0	0	68.6238	1	0.02	-0.201069	0	21	0	587	0	0	GG	12.612	42	0	1438	0	KEEP
9	108128694	GCCxAAA	T	C	HCC5023CL	HCC5023BL	NOVEL	COVERED	0.918171	0.918171	1	157	3	0	68.5515	0.44186	0.02	-0.385918	24	19	698	723	0	0	TT	18.0348	60	0	1746	0	KEEP
9	5787426	TTGxCAC	G	A	HCC5076T	HCC5076BL	DBSNP	COVERED	0.97082	0.97082	1	179	5	0	68.504	0.470588	0.02	1.62575	27	24	992	724	0	0	GG	20.1445	67	0	2324	0	KEEP
22	37899158	CAGxGGA	A	T	HCC5006CL	HCC5006T	NOVEL	COVERED	0.963774	0.963774	1	172	3	0	68.4936	0.5	0.02	1.64352	24	24	716	715	0	0	AA	15.5078	54	1	1582	6	KEEP
12	52601914	GCGxACA	C	A	HCC5032CL	HCC5032BL	NOVEL	COVERED	0.693667	0.693668	0.999998	85	1	0	68.4682	0.8	0.02	-0.262732	6	24	225	636	0	0	CC	10.1882	34	0	1268	0	KEEP
22	32667370	ACAxCTT	C	A	HCC5022CL	HCC5022BL	NOVEL	COVERED	0.90895	0.909069	0.999869	94	0	0	68.4623	0.634146	0.02	-0.367138	15	26	516	679	0	0	CC	6.31795	21	0	736	0	KEEP
1	16621350	TGCxGCT	A	G	HCC5032CL	HCC5032BL	NOVEL	COVERED	0.899314	0.899314	1	126	0	0	68.4022	0.525	0.02	-0.36809	19	21	581	704	0	0	AA	12.315	41	0	1334	0	KEEP
12	9304126	ACCxACT	G	A	HCC5012CL	HCC5012BL	NOVEL	COVERED	0.9982	0.9982	1	200	1	0	68.3914	0.347222	0.02	1.6409	47	25	1618	767	0	0	GG	15.6439	52	0	1739	0	KEEP
5	136403607	CTTxACA	C	A	HCC5032CL	HCC5032BL	NOVEL	COVERED	0.835713	0.835716	0.999997	95	0	0	68.3691	0.6	0.02	-0.324427	14	21	525	686	0	0	CC	8.7293	29	0	1134	0	KEEP
22	37581485	GTCxCCA	C	A	HCC5048CL	HCC5048T	DBSNP	COVERED	0.693456	0.693668	0.999693	95	0	0	68.3166	0.733333	0.02	-0.262962	8	22	267	654	0	0	CC	7.56029	31	1	1045	16	KEEP
4	153897219	CGGxGGC	G	A	HCC5023T	HCC5023BL	NOVEL	COVERED	0.999948	0.999948	1	496	9	0	68.3105	0.287234	0.02	1.43104	67	27	2261	799	0	0	GG	57.4295	191	0	6757	0	KEEP
22	19435501	CCAxGCG	G	C	HCC5012X	HCC5012BL	NOVEL	COVERED	0.973923	0.973965	0.999957	86	2	0	68.2965	0.520833	0.02	1.61828	23	25	763	709	0	0	GG	7.82555	26	0	918	0	KEEP
14	23517554	TGTxGAA	C	T	HCC5019T	HCC5019BL	COSMIC	COVERED	0.999487	0.999487	1	232	1	0	68.2695	0.296296	0.02	1.66105	57	24	2019	782	0	0	CC	21.6628	72	0	2504	0	KEEP
21	45928763	CCGxACG	C	G	HCC5012CL	HCC5012BL	NOVEL	COVERED	0.322806	0.322807	0.999997	65	0	0	68.2322	0.944444	0.02	-0.157917	1	17	39	618	0	0	CC	8.72546	29	0	1041	0	KEEP
8	25203031	GCTxAGC	C	T	HCC5019CL	HCC5019BL	NOVEL	COVERED	0.668523	0.668523	1	184	0	0	68.2303	0.95	0.02	-0.245581	1	19	39	609	0	0	CC	26.1713	87	0	3123	0	KEEP
8	25203031	GCTxAGC	C	T	HCC5019CL	HCC5019T	NOVEL	COVERED	0.668523	0.668523	1	151	0	0	68.2303	0.95	0.02	-0.245581	1	19	39	609	0	0	CC	21.0672	70	0	2562	0	KEEP
3	126227258	GTAxCTG	C	A	HCC5024T	HCC5024BL	NOVEL	COVERED	0.97082	0.97082	1	152	0	0	68.1914	0.5	0.02	1.82579	25	25	917	714	0	0	CC	13.5441	45	0	1610	0	KEEP
22	30953350	GGAxTCC	C	A	HCC5076T	HCC5076BL	NOVEL	COVERED	1	1	1	361	12	0	68.0688	0.220472	0.02	3.04885	99	28	3695	838	0	0	CC	26.1863	87	0	3229	0	KEEP
2	216212364	AGTxTCA	G	A	HCC5019T	HCC5019BL	NOVEL	COVERED	0.996724	0.996724	1	210	0	0	68.0637	0.358209	0.02	1.58442	43	24	1586	756	0	0	GG	18.6334	62	0	2226	0	KEEP
4	65297611	AGGxCAA	A	T	HCC5022CL	HCC5022BL	NOVEL	COVERED	0.999999	0.999999	1	425	1	0	68.0066	0.247934	0.02	3.08626	91	30	2734	831	0	0	AA	43.2176	144	0	4233	0	KEEP
4	65297611	AGGxCAA	A	T	HCC5022CL	HCC5022T	NOVEL	COVERED	0.999999	0.999999	1	433	0	0	68.0066	0.247934	0.02	3.08626	91	30	2734	831	0	0	AA	41.0776	141	1	4296	11	KEEP
8	35606066	TGAxGTG	G	T	HCC5012CL	HCC5012BL	NOVEL	COVERED	0.522139	0.522161	0.999957	72	0	0	67.8502	0.869565	0.02	-0.201616	3	20	111	622	0	0	GG	7.82593	26	0	960	0	KEEP
2	172848213	TTTxAGG	C	G	HCC5019T	HCC5019BL	COSMIC	COVERED	0.999968	0.999968	1	312	1	0	67.8161	0.22	0.02	4.48952	78	22	2879	802	0	0	CC	33.9909	113	0	4144	0	KEEP
2	40656239	CTCxTGC	G	C	HCC5012T	HCC5012BL	DBSNP	COVERED	0.998867	0.998867	1	242	1	0	67.8112	0.287671	0.02	2.013	52	21	1754	768	0	0	GG	26.1403	87	0	2837	0	KEEP
5	114849252	TGCxCAA	A	C	HCC5036T	HCC5036BL	NOVEL	COVERED	0.668451	0.668523	0.999892	64	0	0	67.7272	0.689655	0.02	-0.254258	9	20	263	660	0	0	AA	6.91851	23	0	681	0	KEEP
X	142717533	TGAxATT	G	T	HCC5023X	HCC5023BL	NOVEL	COVERED	1	1	1	308	8	0	67.6838	0.237705	0.02	3.27423	93	29	3173	829	0	0	GG	25.8859	86	0	3234	0	KEEP
1	9085108	GTCxCCA	G	T	HCC5024T	HCC5024BL	NOVEL	COVERED	0.992926	0.992926	1	166	1	0	67.6562	0.375	0.02	2.02664	40	24	1424	746	0	0	GG	15.3348	51	0	1712	0	KEEP
1	90179745	TGCxGGA	G	A	HCC5075T	HCC5075BL	COSMIC	COVERED	0.999622	0.999622	1	280	3	0	67.6527	0.280488	0.02	1.64378	59	23	1954	778	0	0	GG	27.6759	92	0	3066	0	KEEP
X	49126792	GGGxTGT	G	T	HCC5076CL	HCC5076BL	NOVEL	COVERED	0.999862	0.999862	1	257	8	0	67.5827	0.344444	0.02	1.29636	59	31	2030	780	0	0	GG	24.6496	84	1	2990	5	KEEP
17	61611261	GGGxGCG	C	A	HCC5023X	HCC5023BL	DBSNP	COVERED	0.993703	0.993703	1	198	1	0	67.566	0.403226	0.02	1.61986	37	25	1160	738	0	0	CC	20.1551	67	0	2269	0	KEEP
6	152589406	GCTxTTA	T	C	HCC5019CL	HCC5019BL	NOVEL	COVERED	0.954488	0.954491	0.999997	110	0	0	67.5267	0.413043	0.02	-0.429618	27	19	800	720	0	0	TT	8.67393	29	0	796	0	KEEP
1	159799752	TCCxTGA	G	T	HCC5048CL	HCC5048T	DBSNP	COVERED	1	1	1	593	4	0	67.4533	0.2	0.02	4.80852	128	32	4073	869	0	0	GG	65.1787	219	1	6830	5	KEEP
12	133240782	TTCxCCC	A	G	HCC5030CL	HCC5030BL	DBSNP	COVERED	0.913874	0.92664	0.986224	119	1	0	67.4355	0.5	0.02	-0.392209	21	21	606	701	0	0	AA	5.72919	21	1	625	5	KEEP
19	13985784	ATGxCAC	T	C	HCC5032T	HCC5032BL	NOVEL	COVERED	0.987943	0.987943	1	134	1	0	67.421	0.338983	0.02	2.2649	39	20	980	742	0	0	TT	11.0558	37	0	968	0	KEEP
1	29639107	TCAxAGC	C	T	HCC5023CL	HCC5023BL	NOVEL	COVERED	0.999989	0.999989	1	403	11	0	67.3452	0.261682	0.02	3.24242	79	28	2932	807	0	0	CC	42.1246	140	0	5270	0	KEEP
22	22764548	TCAxTGG	C	G	HCC5018CL	HCC5018BL	DBSNP	COVERED	0.851493	0.865745	0.983538	81	0	0	67.3252	0.5	0.02	-0.342102	19	19	738	697	0	0	CC	6.01988	20	0	744	0	KEEP
7	50566727	AAAxATA	C	T	HCC5076T	HCC5076BL	NOVEL	COVERED	0.954491	0.954491	1	140	4	0	67.2867	0.468085	0.02	-0.421087	25	22	932	709	0	0	CC	13.8452	46	0	1700	0	KEEP
7	34977715	ATAxTAT	C	A	HCC5012X	HCC5012BL	NOVEL	COVERED	0.851982	0.851984	0.999997	110	0	0	67.1415	0.611111	0.02	-0.333268	14	22	502	671	0	0	CC	9.02999	30	0	1107	0	KEEP
8	105361336	CAGxTAA	C	T	HCC5044CL	HCC5044BL	NOVEL	COVERED	1	1	1	399	17	0	67.1314	0.178571	0.02	4.72744	138	30	5116	870	0	0	CC	28.8295	96	0	3530	0	KEEP
16	75263824	CCTxTTC	G	C	HCC5032T	HCC5032BL	NOVEL	COVERED	0.899311	0.899314	0.999997	106	0	0	67.1005	0.452381	0.02	-0.368435	23	19	871	706	0	0	GG	9.03001	30	0	1129	0	KEEP
1	179520421	TCAxTAG	G	T	HCC5023CL	HCC5023BL	NOVEL	COVERED	1	1	1	389	13	0	67.0918	0.224806	0.02	3.02314	100	29	3572	831	0	0	GG	36.7177	122	0	4521	0	KEEP
14	51561618	AGCxGCA	C	T	HCC5019CL	HCC5019BL	NOVEL	COVERED	0.994422	0.994422	1	208	1	0	67.0412	0.4	0.02	1.91056	39	26	1258	737	0	0	CC	26.7696	89	0	2842	0	KEEP
12	81026012	TCCxTCA	G	A	HCC5023CL	HCC5023BL	DBSNP+COSMIC	COVERED	0.998993	0.998993	1	309	7	0	67.0233	0.337662	0.02	1.40742	51	26	1700	760	0	0	GG	36.3525	121	0	4067	0	KEEP
12	81026012	TCCxTCA	G	A	HCC5023CL	HCC5023T	DBSNP+COSMIC	COVERED	0.998993	0.998993	1	275	10	0	67.0233	0.337662	0.02	1.40742	51	26	1700	760	0	0	GG	31.6001	105	0	3603	0	KEEP
3	100038017	AAAxAAG	G	T	HCC5032T	HCC5032BL	NOVEL	COVERED	0.835716	0.835716	1	147	0	0	66.9929	0.583333	0.02	-0.32455	15	21	576	676	0	0	GG	17.7493	59	0	2218	0	KEEP
19	12939579	TCGxATC	C	T	HCC5012T	HCC5012BL	NOVEL	COVERED	0.999984	0.999984	1	327	1	0	66.9097	0.267327	0.02	3.45861	74	27	2771	795	0	0	CC	31.7409	106	0	3728	0	KEEP
17	57917300	AATxGGA	T	G	HCC5076T	HCC5076BL	NOVEL	COVERED	0.322806	0.322807	0.999999	76	4	0	66.8314	0.944444	0.02	-0.157906	1	17	34	604	0	0	TT	10.8247	36	0	1082	0	KEEP
17	40375513	GTCxGGT	T	C	HCC5032T	HCC5032BL	NOVEL	COVERED	0.999991	0.999991	1	329	0	0	66.815	0.221154	0.02	4.0381	81	23	2706	797	0	0	TT	30.9584	103	0	3418	0	KEEP
1	110888130	TTTxTGG	C	G	HCC5012CL	HCC5012BL	NOVEL	COVERED	0.976865	0.976865	1	133	0	0	66.7406	0.365385	0.02	2.3051	33	19	1203	725	0	0	CC	12.6419	42	0	1541	0	KEEP
1	110888130	TTTxTGG	C	G	HCC5012CL	HCC5012T	NOVEL	COVERED	0.976865	0.976865	1	171	0	0	66.7406	0.365385	0.02	2.3051	33	19	1203	725	0	0	CC	21.0697	70	0	2570	0	KEEP
19	39805672	TGGxCGA	C	G	HCC5023X	HCC5023BL	NOVEL	COVERED	1	1	1	1180	16	0	66.7095	0.043364	0.02	26.4571	728	33	23643	1099	0	0	CC	34.8755	116	0	4220	0	KEEP
10	115348834	GCCxCCC	C	A	HCC5032CL	HCC5032BL	NOVEL	COVERED	0.959859	0.959859	1	126	0	0	66.6608	0.478261	0.02	-0.429646	24	22	869	700	0	0	CC	16.8247	56	0	1977	0	KEEP
2	44065242	CTGxAGA	T	C	HCC5023CL	HCC5023BL	NOVEL	COVERED	0.582928	0.58293	0.999997	65	1	0	66.462	0.68	0.02	-0.227517	8	17	205	651	0	0	TT	8.4013	28	0	740	0	KEEP
20	40045440	AGAxAAA	A	G	HCC5036CL	HCC5036BL	NOVEL	COVERED	0.99716	0.997163	0.999997	152	0	0	66.4322	0.313433	0.02	1.86612	46	21	1408	745	0	0	AA	8.42061	28	0	940	0	KEEP
3	45781066	CTAxTGT	T	C	HCC5023X	HCC5023BL	NOVEL	COVERED	0.999835	0.999835	1	313	9	0	66.425	0.270588	0.02	1.50063	62	23	1907	770	0	0	TT	30.9878	103	0	3222	0	KEEP
7	131012709	CCCxTAC	C	G	HCC5022CL	HCC5022BL	DBSNP	COVERED	1	1	1	451	1	0	66.4196	0.1625	0.02	5.71883	134	26	4871	848	0	0	CC	40.6312	135	0	4868	0	KEEP
7	131012709	CCCxTAC	C	G	HCC5022CL	HCC5022T	DBSNP	COVERED	1	1	1	409	1	0	66.4196	0.1625	0.02	5.71883	134	26	4871	848	0	0	CC	34.0106	113	0	4213	0	KEEP
X	50053770	CAGxATT	C	T	HCC5011CL	HCC5011T	NOVEL	COVERED	0.999407	0.999407	1	239	6	0	66.3854	0.508772	0.02	1.48041	28	29	941	698	0	0	CC	25.4856	92	2	3085	19	KEEP
10	37627085	TACxGCT	G	A	HCC5022CL	HCC5022BL	NOVEL	COVERED	0.877628	0.877708	0.999909	87	0	0	66.3045	0.525	0.02	-0.350697	19	21	610	683	0	0	GG	7.2225	24	0	802	0	KEEP
14	106452766	CCCxGCC	T	A	HCC5023T	HCC5023BL	DBSNP+COSMIC	COVERED	0.981653	0.987943	0.993634	114	2	0	66.2855	0.521739	0.02	1.76473	22	24	711	688	0	0	TT	3.60995	12	0	376	0	KEEP
9	72131555	CCGxCGT	C	G	HCC5012X	HCC5012BL	NOVEL	COVERED	0.999995	0.999995	1	326	2	0	66.2098	0.212963	0.02	3.89607	85	23	2833	795	0	0	CC	32.1048	107	0	3649	0	KEEP
8	67369339	CAGxGGT	C	T	HCC5012T	HCC5012BL	DBSNP	COVERED	0.998992	0.998993	1	207	1	0	66.0982	0.356164	0.02	1.41617	47	26	1589	744	0	0	CC	15.9498	53	0	1752	0	KEEP
X	100290592	TGTxCCA	T	C	HCC5076CL	HCC5076BL	NOVEL	COVERED	0.999881	0.999881	1	304	9	0	66.0632	0.228261	0.02	1.88098	71	21	2254	775	0	0	TT	26.1133	92	1	2933	14	KEEP
X	100290592	TGTxCCA	T	C	HCC5076CL	HCC5076T	NOVEL	COVERED	0.999881	0.999881	1	301	5	0	66.0632	0.228261	0.02	1.88098	71	21	2254	775	0	0	TT	25.8643	86	0	2786	0	KEEP
3	101572724	TATxTCA	C	T	HCC5050T	HCC5050BL	NOVEL	COVERED	0.99993	0.99993	1	208	0	0	66.0463	0.296703	0.02	1.24831	64	27	2292	772	0	0	CC	15.0493	50	0	1782	0	KEEP
12	41831656	AGTxGTC	A	C	HCC5019CL	HCC5019BL	NOVEL	COVERED	0.926513	0.92664	0.999863	84	0	0	66.0026	0.431818	0.02	-0.394522	25	19	689	700	0	0	AA	6.0144	20	0	580	0	KEEP
12	41831656	AGTxGTC	A	C	HCC5019CL	HCC5019T	NOVEL	COVERED	0.92664	0.92664	1	110	2	0	66.0026	0.431818	0.02	-0.394522	25	19	689	700	0	0	AA	11.7136	39	0	1043	0	KEEP
11	60476208	TTCxCCA	C	A	HCC5022CL	HCC5022BL	DBSNP	COVERED	0.99911	0.99911	1	206	0	0	65.937	0.363636	0.02	1.39976	49	28	1666	746	0	1	CC	14.0566	54	2	1842	19	KEEP
16	28990575	GCCxACC	G	A	HCC5044CL	HCC5044BL	DBSNP	COVERED	0.999919	0.999919	1	279	5	0	65.9136	0.306818	0.02	1.35719	61	27	2126	766	0	0	GG	24.2763	81	0	2707	0	KEEP
5	56210714	CAGxAAT	G	C	HCC5023X	HCC5023BL	NOVEL	COVERED	0.292001	0.292001	1	200	4	0	65.908	1	0.02	-0.149136	0	17	0	578	0	0	GG	32.4939	108	0	3968	0	KEEP
7	127955010	GGTxTTT	C	G	HCC5012T	HCC5012BL	NOVEL	COVERED	0.58293	0.58293	1	133	1	0	65.9042	0.68	0.02	-0.228109	8	17	303	646	0	0	CC	17.1318	60	1	2190	8	KEEP
8	43126668	ATCxTGA	C	T	HCC5044CL	HCC5044BL	NOVEL	COVERED	0.835713	0.835716	0.999997	92	5	0	65.8886	0.6	0.02	-0.31571	14	21	491	661	0	0	CC	9.0282	30	0	1081	0	KEEP
19	22375824	GGGxTTC	G	C	HCC5032CL	HCC5032BL	NOVEL	COVERED	0.999317	0.999317	1	259	0	0	65.8307	0.273973	0.02	1.98612	53	20	1897	749	0	0	GG	22.498	75	0	2696	0	KEEP
1	40148073	AAGxGCT	G	T	HCC5076CL	HCC5076BL	NOVEL	COVERED	0.612019	0.612407	0.999366	56	0	0	65.8246	0.740741	0.02	-0.236831	7	20	258	630	0	0	GG	5.10873	17	0	556	0	KEEP
9	103310115	TTCxAGA	G	A	HCC5023CL	HCC5023BL	NOVEL	COVERED	0.997163	0.997163	1	252	8	0	65.7545	0.367647	0.02	1.56772	43	25	1492	733	0	0	GG	25.2785	84	0	3037	0	KEEP
X	63654025	AACxGTG	T	C	HCC5012T	HCC5012BL	NOVEL	COVERED	0.490543	0.490544	0.999997	85	0	0	65.7344	0.818182	0.02	-0.192004	4	18	96	615	0	0	TT	8.37629	28	0	854	0	KEEP
10	70441118	GTGxGAT	C	T	HCC5044CL	HCC5044BL	DBSNP	COVERED	0.888875	0.888875	1	130	6	0	65.6573	0.578947	0.02	-0.359455	16	22	506	664	0	0	CC	14.1337	47	0	1570	0	KEEP
19	49993255	TTCxTTT	G	C	HCC5023X	HCC5023BL	NOVEL	COVERED	0.976865	0.976865	1	288	5	0	65.6406	0.407407	0.02	1.70731	32	22	1030	710	0	0	GG	35.1681	117	0	4050	0	KEEP
19	49993255	TTCxTTT	G	C	HCC5023X	HCC5023T	NOVEL	COVERED	0.976865	0.976865	1	194	3	0	65.6406	0.407407	0.02	1.70731	32	22	1030	710	0	0	GG	20.1483	67	0	2238	0	KEEP
17	80333036	AGCxGCT	T	G	HCC5032CL	HCC5032BL	NOVEL	COVERED	0.992926	0.992926	1	215	3	0	65.6111	0.34375	0.02	1.72761	42	22	1396	730	0	0	TT	24.0249	80	0	2690	0	KEEP
10	52419439	CGGxGCC	C	T	HCC5032T	HCC5032BL	NOVEL	COVERED	0.423478	0.423478	1	100	1	0	65.5893	1	0.02	-0.183885	0	20	0	561	0	0	CC	14.43	48	0	1660	0	KEEP
7	98254415	GCAxGCC	G	A	HCC5012X	HCC5012BL	NOVEL	COVERED	0.999804	0.999804	1	236	2	0	65.5762	0.282353	0.02	1.40925	61	24	2042	761	0	0	GG	25.2801	84	0	2939	0	KEEP
10	17024615	ATGxATC	A	T	HCC5079CL	HCC5079BL	DBSNP	COVERED	0.418335	0.423478	0.987855	61	0	0	65.5713	1	0.02	-0.183921	0	21	0	556	0	0	AA	6.92155	23	0	753	0	KEEP
1	200337917	TAAxAAG	A	G	HCC5024CL	HCC5024BL	NOVEL	COVERED	0.55281	0.552887	0.99986	63	0	0	65.5277	0.68	0.02	-0.217967	8	17	248	641	0	0	AA	5.71819	19	0	644	0	KEEP
17	10417375	AACxGCA	T	G	HCC5044CL	HCC5044BL	NOVEL	COVERED	1	1	1	442	16	0	65.4223	0.131579	0.02	5.46603	165	25	5079	856	0	0	TT	27.3104	91	0	2759	0	KEEP
4	28825447	AAGxGCT	A	G	HCC5076CL	HCC5076BL	NOVEL	COVERED	0.818462	0.818465	0.999997	94	2	0	65.3889	0.542857	0.02	-0.315715	16	19	532	668	0	0	AA	8.29209	28	0	849	0	KEEP
4	28825447	AAGxGCT	A	G	HCC5076CL	HCC5076T	NOVEL	COVERED	0.814653	0.818465	0.995343	76	2	0	65.3889	0.542857	0.02	-0.315715	16	19	532	668	0	0	AA	3.90512	13	0	431	0	KEEP
1	160136679	CTGxGTG	G	T	HCC5012T	HCC5012BL	NOVEL	COVERED	0.999317	0.999317	1	243	0	0	65.3629	0.337838	0.02	1.48065	49	25	1669	740	0	0	GG	24.0828	87	2	2971	18	KEEP
2	99439643	GACxGGG	C	T	HCC5050T	HCC5050BL	NOVEL	COVERED	0.998465	0.998465	1	220	1	0	65.2797	0.450704	0.02	1.54506	39	32	1188	715	0	0	CC	23.3677	78	0	2314	0	KEEP
6	133046090	CTTxACT	G	C	HCC5024T	HCC5024BL	NOVEL	COVERED	0.322806	0.322807	0.999997	48	1	0	65.1823	0.882353	0.02	-0.157914	2	15	78	607	0	0	GG	8.42488	28	0	996	0	KEEP
1	151288762	CCAxGCC	C	T	HCC5044CL	HCC5044BL	NOVEL	COVERED	1	1	1	524	21	0	65.1564	0.145631	0.02	6.60571	176	30	5996	879	0	0	CC	31.5369	105	0	3551	0	KEEP
10	22634630	GCTxCAC	C	G	HCC5023CL	HCC5023BL	NOVEL	COVERED	0.999989	0.999989	1	337	8	0	65.1513	0.22549	0.02	4.43804	79	23	2826	778	0	0	CC	27.1032	104	1	3801	40	KEEP
10	22634630	GCTxCAC	C	G	HCC5023CL	HCC5023T	NOVEL	COVERED	0.999989	0.999989	1	344	11	0	65.1513	0.22549	0.02	4.43804	79	23	2826	778	0	0	CC	35.5147	118	0	4390	0	KEEP
19	49618210	TGCxCCG	T	A	HCC5036CL	HCC5036BL	NOVEL	COVERED	0.97082	0.97082	1	153	0	0	65.1392	0.5	0.02	1.63803	26	26	756	685	0	0	TT	13.8206	46	0	1469	0	KEEP
1	23420297	TCAxAGG	G	C	HCC5023T	HCC5023BL	NOVEL	COVERED	0.999218	0.999218	1	252	4	0	65.0375	0.253165	0.02	2.09487	59	20	2196	749	0	0	GG	25.8716	86	0	3191	0	KEEP
19	756960	TGAxCAG	C	T	HCC5075CL	HCC5075BL	NOVEL	COVERED	0.981955	0.981955	1	194	0	0	64.9915	0.4	0.02	1.78937	33	22	1199	706	0	0	CC	19.2618	64	0	2324	0	KEEP
16	23713802	TTGxAGT	G	A	HCC5019CL	HCC5019BL	NOVEL	COVERED	0.999407	0.999407	1	269	0	0	64.9506	0.3125	0.02	1.57883	55	25	1997	746	0	0	GG	31.874	106	0	3672	0	KEEP
16	23713802	TTGxAGT	G	A	HCC5019CL	HCC5019T	NOVEL	COVERED	0.999407	0.999407	1	252	0	0	64.9506	0.3125	0.02	1.57883	55	25	1997	746	0	0	GG	30.3756	101	0	3535	0	KEEP
5	37064071	AGGxACT	C	G	HCC5032CL	HCC5032BL	NOVEL	COVERED	0.998867	0.998867	1	215	1	0	64.8876	0.277778	0.02	1.92229	52	20	1939	738	0	0	CC	18.9619	63	0	2408	0	KEEP
15	91290662	CTAxAAC	G	C	HCC5048CL	HCC5048T	NOVEL	COVERED	0.996233	0.996233	1	196	2	0	64.8796	0.3125	0.02	1.99145	44	20	1576	726	0	0	GG	24.9711	83	0	2861	0	KEEP
2	228176472	TAAxTGA	A	G	HCC5024T	HCC5024BL	NOVEL	COVERED	0.641346	0.641347	0.999998	89	0	0	64.8645	0.607143	0.02	-0.245629	11	17	347	649	0	0	AA	9.92231	33	0	987	0	KEEP
X	106768711	TTTxTGG	G	C	HCC5012CL	HCC5012BL	NOVEL	COVERED	0.292	0.292001	0.999998	63	0	0	64.8318	1	0.02	-0.14914	0	16	0	572	0	0	GG	9.62717	32	0	1154	0	KEEP
X	106172018	CATxCCA	C	T	HCC5022CL	HCC5022BL	DBSNP	COVERED	0.999968	0.999968	1	258	0	0	64.8187	0.260417	0.02	3.6921	71	25	2572	768	0	0	CC	23.1639	77	0	2764	0	KEEP
18	29412111	GTAxAAG	A	T	HCC5036T	HCC5036BL	NOVEL	COVERED	0.98416	0.984161	0.999999	149	0	0	64.8094	0.454545	0.02	1.58217	30	25	993	694	0	0	AA	10.8322	36	0	1240	0	KEEP
20	3640682	TCTxTGC	C	T	HCC5019T	HCC5019BL	NOVEL	COVERED	0.996233	0.996233	1	186	2	0	64.7623	0.358209	0.02	1.68403	43	24	1530	723	0	0	CC	18.0596	60	0	2186	0	KEEP
11	3381610	TAGxTGA	T	C	HCC5019CL	HCC5019BL	NOVEL	COVERED	0.260965	0.260965	1	79	0	0	64.7186	1	0.02	-0.140277	0	16	0	571	0	0	TT	13.7589	46	0	1269	0	KEEP
13	45149355	CAGxTGA	G	T	HCC5022CL	HCC5022BL	NOVEL	COVERED	0.999997	0.999997	1	299	0	0	64.6581	0.254386	0.02	3.56293	85	29	3008	789	0	0	GG	26.69	91	1	3235	6	KEEP
13	45149355	CAGxTGA	G	T	HCC5022CL	HCC5022T	NOVEL	COVERED	0.999997	0.999997	1	262	1	0	64.6581	0.254386	0.02	3.56293	85	29	3008	789	0	0	GG	21.6433	72	0	2603	0	KEEP
3	47447927	ACTxTAC	T	A	HCC5032CL	HCC5032BL	NOVEL	COVERED	0.979526	0.979526	1	191	0	0	64.6085	0.44	0.02	1.80755	28	22	859	690	0	0	TT	21.9231	73	0	2211	0	KEEP
19	35424450	TTCxTTT	A	G	HCC5012X	HCC5012BL	NOVEL	COVERED	0.908959	0.909069	0.999879	91	2	0	64.5283	0.552632	0.02	-0.376067	17	21	397	658	0	0	AA	6.56904	22	0	586	0	KEEP
2	130948134	CAGxCCA	C	T	HCC5050T	HCC5050BL	NOVEL	COVERED	0.999804	0.999804	1	218	2	0	64.5235	0.292683	0.02	1.53526	58	24	1871	746	0	0	CC	20.6704	69	0	2047	0	KEEP
11	55111703	CTTxTCT	C	T	HCC5030CL	HCC5030BL	NOVEL	COVERED	0.995084	0.995084	1	187	3	0	64.5037	0.4	0.02	1.60211	36	24	1372	706	0	0	CC	15.9513	53	0	1995	0	KEEP
1	237550594	ATGxCAA	G	A	HCC5022CL	HCC5022BL	NOVEL	COVERED	1	1	1	425	2	0	64.4762	0.1625	0.02	4.91452	134	26	4667	829	0	0	GG	37.2411	124	0	4293	0	KEEP
1	237550594	ATGxCAA	G	A	HCC5022CL	HCC5022T	NOVEL	COVERED	1	1	1	430	4	0	64.4762	0.1625	0.02	4.91452	134	26	4667	829	0	0	GG	38.1368	127	0	4581	0	KEEP
15	42737076	AAGxGCT	G	A	HCC5012T	HCC5012BL	NOVEL	COVERED	0.58293	0.58293	1	105	0	0	64.4607	0.8	0.02	-0.227713	5	20	169	604	0	0	GG	10.6814	40	1	1403	12	KEEP
12	49444499	ACTxTAA	C	T	HCC5024T	HCC5024BL	NOVEL	COVERED	0.877708	0.877708	1	108	0	0	64.4493	0.525	0.02	-0.350423	19	21	727	665	0	0	CC	12.0376	40	0	1459	0	KEEP
11	17417374	CACxTGG	G	A	HCC5012CL	HCC5012BL	NOVEL	COVERED	0.997163	0.997163	1	199	0	0	64.4351	0.348485	0.02	1.56715	43	23	1467	720	0	0	GG	17.757	59	0	2042	0	KEEP
19	11038378	CTGxTGC	C	G	HCC5023X	HCC5023BL	NOVEL	COVERED	0.888875	0.888875	1	260	7	0	64.3998	0.5	0.02	-0.359677	20	20	677	669	0	0	CC	37.2708	124	0	4510	0	KEEP
1	9085108	GTCxCCA	G	T	HCC5024CL	HCC5024BL	NOVEL	COVERED	0.987943	0.987943	1	160	0	0	64.3922	0.421053	0.02	1.76364	33	24	1103	698	0	0	GG	15.3348	51	0	1712	0	KEEP
2	26251491	ACAxAAC	C	A	HCC5022CL	HCC5022BL	DBSNP	COVERED	0.88887	0.888875	0.999994	115	0	0	64.3776	0.5	0.02	-0.359416	20	20	743	669	0	0	CC	12.9379	43	0	1542	0	KEEP
3	113442329	TCTxATT	G	A	HCC5079CL	HCC5079BL	NOVEL	COVERED	0.992926	0.992926	1	189	8	0	64.3114	0.370968	0.02	1.62816	39	23	1507	711	0	0	GG	15.9536	53	0	2081	0	KEEP
16	67719562	GACxAGA	C	G	HCC5048CL	HCC5048T	COSMIC	COVERED	0.999993	0.999993	1	349	2	0	64.2978	0.216981	0.02	3.81252	83	23	2924	774	0	0	CC	39.3601	131	0	4552	0	KEEP
21	47656821	ATAxAGG	G	A	HCC5048X	HCC5048T	DBSNP	COVERED	0.96734	0.967425	0.999912	134	3	0	64.2873	0.48	0.02	1.44534	26	24	780	679	0	0	GG	11.1362	37	0	1298	0	KEEP
8	52762498	TTTxAAT	G	A	HCC5048X	HCC5048T	NOVEL	COVERED	0.995687	0.995687	1	212	0	0	64.2335	0.402985	0.02	1.39502	40	27	1269	710	0	0	GG	20.1608	67	0	2399	0	KEEP
1	151803560	GACxGCC	G	T	HCC5011CL	HCC5011T	NOVEL	COVERED	0.992094	0.992094	1	208	8	0	64.1686	0.396226	0.02	1.737	32	21	1026	696	0	0	GG	19.2609	64	0	2136	0	KEEP
16	90072697	ATCxTGT	G	A	HCC5012T	HCC5012BL	NOVEL	COVERED	0.641347	0.641347	1	131	1	0	64.1604	0.75	0.02	-0.245495	7	21	249	610	0	0	GG	16.5501	55	0	1854	0	KEEP
1	40148073	AAGxGCT	G	T	HCC5076T	HCC5076BL	NOVEL	COVERED	0.640941	0.641347	0.999366	54	0	0	64.1435	0.703704	0.02	-0.245571	8	19	266	622	0	0	GG	5.10873	17	0	556	0	KEEP
19	1456084	GCCxCGC	T	A	HCC5019CL	HCC5019BL	NOVEL	COVERED	0.423476	0.423478	0.999997	81	1	0	64.1267	1	0.02	-0.183218	0	19	0	552	0	0	TT	8.10884	27	0	801	0	KEEP
19	1456084	GCCxCGC	T	A	HCC5019CL	HCC5019T	NOVEL	COVERED	0.423478	0.423478	1	98	0	0	64.1267	1	0.02	-0.183218	0	19	0	552	0	0	TT	11.409	38	0	1199	0	KEEP
7	50566727	AAAxATA	C	T	HCC5076CL	HCC5076BL	NOVEL	COVERED	0.835716	0.835716	1	121	2	0	64.054	0.540541	0.02	-0.324581	17	20	623	656	0	0	CC	13.8452	46	0	1700	0	KEEP
15	42284968	GCCxCAG	C	G	HCC5076CL	HCC5076BL	NOVEL	COVERED	0.899314	0.899314	1	153	3	0	63.9451	0.475	0.02	-0.368449	21	19	741	669	0	0	CC	15.9472	53	0	1867	0	KEEP
15	42284968	GCCxCAG	C	G	HCC5076CL	HCC5076T	NOVEL	COVERED	0.899314	0.899314	1	166	4	0	63.9451	0.475	0.02	-0.368449	21	19	741	669	0	0	CC	18.5926	62	0	2081	0	KEEP
X	122755111	TTCxTTT	C	T	HCC5023CL	HCC5023BL	NOVEL	COVERED	0.999919	0.999919	1	257	8	0	63.9006	0.274725	0.02	1.45626	66	25	2358	752	0	0	CC	24.6688	82	0	3007	0	KEEP
8	142458127	TAGxCCT	C	T	HCC5032T	HCC5032BL	NOVEL	COVERED	1	1	1	265	0	0	63.8968	0.203008	0.02	3.18064	106	27	3869	801	0	0	CC	12.04	40	0	1495	0	KEEP
2	68717427	TTTxATC	C	A	HCC5076CL	HCC5076BL	NOVEL	COVERED	0.967425	0.967425	1	171	4	0	63.8838	0.428571	0.02	1.73339	28	21	1063	684	0	0	CC	17.7429	59	0	2230	0	KEEP
9	2812209	CTAxTTG	C	G	HCC5023CL	HCC5023BL	NOVEL	COVERED	0.612407	0.612407	1	104	4	0	63.8271	0.653846	0.02	-0.236876	9	17	322	630	0	0	CC	13.2432	44	0	1583	0	KEEP
6	33561016	AGTxCCT	G	A	HCC5012CL	HCC5012BL	NOVEL	COVERED	0.387354	0.387407	0.999863	51	0	0	63.8071	1	0.02	-0.157902	0	17	0	557	0	0	GG	5.97372	20	0	684	0	KEEP
12	3662756	ATCxGTG	G	A	HCC5032CL	HCC5032BL	DBSNP	COVERED	0.998867	0.998867	1	231	0	0	63.7977	0.333333	0.02	1.72263	50	25	1603	726	0	0	GG	21.021	70	0	2297	0	KEEP
12	52789989	CCTxAGC	C	G	HCC5048X	HCC5048T	NOVEL	COVERED	0.987943	0.987943	1	174	0	0	63.7097	0.423077	0.02	1.46486	30	22	940	686	0	0	CC	12.2609	53	1	1850	35	KEEP
11	102663330	AAAxATT	G	T	HCC5032CL	HCC5032BL	NOVEL	COVERED	0.948402	0.948402	1	139	0	0	63.6184	0.4375	0.02	-0.420945	27	21	1019	679	0	0	GG	15.6522	52	0	1992	0	KEEP
5	154254881	CCAxGTA	A	G	HCC5024T	HCC5024BL	NOVEL	COVERED	0.990964	0.990964	1	176	0	0	63.5927	0.404255	0.02	2.24376	28	19	954	683	0	0	AA	18.311	61	0	1831	0	KEEP
1	53323370	ATTxGCC	G	C	HCC5022CL	HCC5022BL	NOVEL	COVERED	0.999993	0.999993	1	308	0	0	63.5924	0.214953	0.02	4.02035	84	23	3059	768	0	0	GG	29.7675	99	0	3499	0	KEEP
1	53323370	ATTxGCC	G	C	HCC5022CL	HCC5022T	NOVEL	COVERED	0.999993	0.999993	1	274	2	0	63.5924	0.214953	0.02	4.02035	84	23	3059	768	0	0	GG	24.3653	81	0	2953	0	KEEP
1	183907753	CGAxCTA	T	G	HCC5079CL	HCC5079BL	NOVEL	COVERED	0.976863	0.976865	0.999997	104	1	0	63.5702	0.345455	0.02	2.20547	36	19	1165	699	0	0	TT	9.31377	31	0	953	0	KEEP
5	37064071	AGGxACT	C	G	HCC5032T	HCC5032BL	NOVEL	COVERED	0.9982	0.9982	1	204	0	0	63.5549	0.267606	0.02	2.13845	52	19	1994	724	0	0	CC	18.9619	63	0	2408	0	KEEP
1	29639107	TCAxAGC	C	T	HCC5023T	HCC5023BL	NOVEL	COVERED	1	1	1	432	12	0	63.5538	0.212598	0.02	3.05776	100	27	3780	792	0	0	CC	42.1246	140	0	5270	0	KEEP
19	17597651	GGCxAAG	C	A	HCC5032CL	HCC5032BL	NOVEL	COVERED	0.999984	0.999984	1	276	1	0	63.5223	0.223301	0.02	3.85654	80	23	2979	763	0	0	CC	25.581	85	0	3247	0	KEEP
14	106385198	CCCxTCC	G	A	HCC5024T	HCC5024BL	DBSNP	COVERED	0.717096	0.717315	0.999693	90	0	0	63.4754	1	0.02	-0.268256	0	21	0	538	0	0	GG	9.5817	32	0	1004	0	KEEP
4	15009241	CTCxAAT	T	A	HCC5012T	HCC5012BL	NOVEL	COVERED	0.490492	0.490544	0.999892	56	0	0	63.4651	0.857143	0.02	-0.201446	3	18	69	586	0	0	TT	6.76944	23	0	461	0	KEEP
1	38186094	GGTxGCT	C	T	HCC5024CL	HCC5024BL	DBSNP	COVERED	0.909069	0.909069	1	139	1	0	63.4529	0.512195	0.02	-0.368127	20	21	720	658	0	0	CC	17.1542	57	0	2008	0	KEEP
12	123471289	GTGxTGG	C	T	HCC5022CL	HCC5022BL	NOVEL	COVERED	1	1	1	325	1	0	63.4366	0.269231	0.02	2.97729	95	35	3470	797	0	0	CC	27.6792	92	0	3318	0	KEEP
12	123471289	GTGxTGG	C	T	HCC5022CL	HCC5022T	NOVEL	COVERED	1	1	1	321	0	0	63.4366	0.269231	0.02	2.97729	95	35	3470	797	0	0	CC	27.3854	91	0	3443	0	KEEP
17	37340290	GGCxGGA	T	G	HCC5032T	HCC5032BL	NOVEL	COVERED	0.995084	0.995084	1	157	1	0	63.3424	0.362069	0.02	1.92946	37	21	1110	698	0	0	TT	19.3539	70	1	2013	14	KEEP
10	1126293	TTGxGAG	T	C	HCC5079CL	HCC5079BL	DBSNP	COVERED	0.987897	0.9982	0.989678	133	5	0	63.3376	0.289855	0.02	1.74116	49	20	1415	718	0	0	TT	7.21186	24	0	709	0	KEEP
3	183490268	GAAxCAT	C	A	HCC5012CL	HCC5012BL	NOVEL	COVERED	1	1	1	446	1	0	63.2956	0.156069	0.02	4.66701	146	27	5113	829	0	0	CC	32.2512	113	2	3992	15	KEEP
3	183490268	GAAxCAT	C	A	HCC5012CL	HCC5012T	NOVEL	COVERED	1	1	1	529	1	0	63.2956	0.156069	0.02	4.66701	146	27	5113	829	0	0	CC	49.9172	166	0	5919	0	KEEP
17	74275502	CCAxGAG	G	C	HCC5012CL	HCC5012BL	NOVEL	COVERED	0.292	0.292001	0.999997	64	0	0	63.2059	1	0.02	-0.149122	0	17	0	551	0	0	GG	9.02907	30	0	1050	0	KEEP
9	131395580	CTAxGTG	C	T	HCC5023X	HCC5023BL	NOVEL	COVERED	1	1	1	497	9	0	63.1967	0.191176	0.02	4.74935	110	26	3476	796	0	0	CC	43.7708	158	1	5476	36	KEEP
12	12871777	ACAxAAG	A	G	HCC5079CL	HCC5079BL	NOVEL	COVERED	0.999895	0.999895	1	280	9	0	63.1644	0.227273	0.02	1.8724	68	20	2098	741	0	0	AA	23.7593	79	0	2469	0	KEEP
2	37594494	AAAxATG	G	C	HCC5032T	HCC5032BL	NOVEL	COVERED	0.865743	0.865745	0.999997	97	0	0	63.1633	0.447368	0.02	-0.342165	21	17	806	664	0	0	GG	9.63209	32	0	1205	0	KEEP
1	201184878	CAGxGCA	C	T	HCC5019T	HCC5019BL	DBSNP	COVERED	0.999978	0.999978	1	264	1	0	63.1364	0.268041	0.02	3.29887	71	26	2371	752	0	1	CC	26.1836	87	0	2956	0	KEEP
X	18779736	GGGxAGG	G	A	HCC5036CL	HCC5036BL	NOVEL	COVERED	0.987943	0.987943	1	161	0	0	63.1273	0.389831	0.02	1.66363	36	23	1247	693	0	0	GG	14.093	47	0	1646	0	KEEP
3	62189440	GGGxGGA	C	T	HCC5044CL	HCC5044BL	NOVEL	COVERED	0.739671	0.739671	1	126	2	0	63.0824	1	0.02	-0.275862	0	25	0	518	0	0	CC	15.9132	53	0	1789	0	KEEP
14	56147387	AGCxTTT	G	A	HCC5012X	HCC5012BL	DBSNP	COVERED	0.999919	0.999919	1	236	0	0	63.0553	0.292135	0.02	1.25779	63	26	2028	740	0	0	GG	19.2511	64	0	2097	0	KEEP
14	56147387	AGCxTTT	G	A	HCC5012X	HCC5012T	DBSNP	COVERED	0.999919	0.999919	1	233	0	0	63.0553	0.292135	0.02	1.25779	63	26	2028	740	0	0	GG	17.1194	57	0	1909	0	KEEP
2	165548894	TGTxCAG	G	A	HCC5032CL	HCC5032BL	NOVEL	COVERED	0.851984	0.851984	1	161	1	0	63.0043	0.571429	0.02	-0.332577	15	20	489	638	0	0	GG	18.8954	63	0	2306	0	KEEP
2	89309735	AGGxAGG	A	G	HCC5050T	HCC5050BL	DBSNP+COSMIC	COVERED	0.829622	0.835716	0.992708	69	0	0	62.9773	0.555556	0.02	-0.323981	16	20	486	642	0	0	AA	3.00712	10	0	273	0	KEEP
2	89196906	CATxTCC	A	C	HCC5023CL	HCC5023BL	DBSNP	COVERED	0.927412	0.941741	0.984784	95	3	0	62.9607	0.428571	0.02	-0.411436	24	18	654	668	0	0	AA	6.31198	21	0	599	0	KEEP
11	61511761	TTTxCCG	G	T	HCC5044CL	HCC5044BL	NOVEL	COVERED	1	1	1	559	16	0	62.9548	0.127962	0.02	6.8384	184	27	6647	851	0	0	GG	48.3946	161	0	5969	0	KEEP
6	46047562	AGCxTGA	T	A	HCC5050T	HCC5050BL	NOVEL	COVERED	0.999998	0.999998	1	359	2	0	62.8914	0.211864	0.02	3.13838	93	25	2779	774	0	0	TT	33.4739	114	1	3140	6	KEEP
1	201181777	AGAxGGG	A	T	HCC5076T	HCC5076BL	NOVEL	COVERED	0.97082	0.97082	1	141	3	0	62.8724	0.578947	0.02	1.629	16	22	407	637	0	0	AA	11.2397	42	1	1231	12	KEEP
1	9781850	CTGxGCT	C	T	HCC5019CL	HCC5019BL	DBSNP	COVERED	0.99993	0.99993	1	302	3	0	62.7819	0.255319	0.02	1.44899	70	24	2393	745	0	0	CC	32.7168	109	0	3588	0	KEEP
1	9781850	CTGxGCT	C	T	HCC5019CL	HCC5019T	DBSNP	COVERED	0.99993	0.99993	1	323	2	0	62.7819	0.255319	0.02	1.44899	70	24	2393	745	0	0	CC	39.6915	132	0	4351	0	KEEP
14	106369335	ATGxCCC	G	A	HCC5022T	HCC5022BL	DBSNP	COVERED	0.950952	0.954491	0.996292	111	0	0	62.7507	0.5625	0.02	-0.428474	21	27	780	643	0	0	GG	8.1201	27	0	929	0	KEEP
19	18546612	GCTxTGC	C	G	HCC5012X	HCC5012BL	NOVEL	COVERED	1	1	1	547	1	0	62.6078	0.102128	0.02	7.89473	211	24	7496	848	0	0	CC	45.1472	150	0	5492	0	KEEP
19	18546612	GCTxTGC	C	G	HCC5012X	HCC5012T	NOVEL	COVERED	1	1	1	583	1	0	62.6078	0.102128	0.02	7.89473	211	24	7496	848	0	0	CC	52.073	173	0	6456	0	KEEP
19	17547472	TCTxGAC	G	T	HCC5030CL	HCC5030BL	NOVEL	COVERED	0.999317	0.999317	1	200	5	0	62.4739	0.320513	0.02	1.57903	53	25	1882	718	0	0	GG	15.6508	52	0	1959	0	KEEP
6	29149914	TTTxTTC	G	T	HCC5036CL	HCC5036BL	NOVEL	COVERED	0.959859	0.959859	1	161	0	0	62.4629	0.510638	0.02	-0.438173	23	24	783	652	0	0	GG	23.1671	77	0	2805	0	KEEP
6	7542134	TCCxGAT	C	G	HCC5024T	HCC5024BL	NOVEL	COVERED	0.987943	0.987943	1	191	0	0	62.4108	0.392157	0.02	1.96235	31	20	1001	677	0	0	CC	20.0989	67	0	1943	0	KEEP
8	145006946	TCGxTCA	C	G	HCC5044CL	HCC5044BL	NOVEL	COVERED	1	1	1	825	13	0	62.4073	0.070312	0.02	17.477	357	27	13332	916	0	0	CC	37.9336	127	0	4528	0	KEEP
11	48367012	GTGxAAA	C	A	HCC5032T	HCC5032BL	NOVEL	COVERED	1	1	1	451	1	0	62.3703	0.26506	0.02	3.74159	61	22	2301	727	0	0	CC	49.6062	170	1	6412	13	KEEP
1	211486491	GAAxAAT	G	A	HCC5048X	HCC5048T	DBSNP	COVERED	0.999487	0.999487	1	216	1	0	62.2277	0.304878	0.02	1.17299	57	25	1747	722	0	0	GG	24.0634	89	1	3076	25	KEEP
8	77764638	GCAxCAG	A	T	HCC5044CL	HCC5044BL	NOVEL	COVERED	0.941741	0.941741	1	136	4	0	62.2126	0.571429	0.02	-0.410865	18	24	506	633	0	0	AA	13.5164	45	0	1325	0	KEEP
17	38434646	TCAxCTC	T	C	HCC5012T	HCC5012BL	NOVEL	COVERED	0.490544	0.490544	1	93	0	0	62.1849	0.772727	0.02	-0.192956	5	17	157	592	0	0	TT	12.0308	40	0	1162	0	KEEP
7	150216945	AGAxAAA	G	C	HCC5022CL	HCC5022BL	NOVEL	COVERED	0.999919	0.999919	1	227	0	0	62.1751	0.230769	0.02	1.85462	70	21	2585	735	0	0	GG	23.7774	79	0	2931	0	KEEP
9	37436657	CCAxTGA	G	C	HCC5044CL	HCC5044BL	NOVEL	COVERED	0.668463	0.668523	0.999909	81	1	0	62.1737	0.586207	0.02	-0.254351	12	17	412	626	0	0	GG	7.22195	24	0	866	0	KEEP
22	44645409	TCCxCGG	G	A	HCC5050T	HCC5050BL	DBSNP	COVERED	0.909069	0.909069	1	110	0	0	62.1454	0.585366	0.02	-0.375819	17	24	513	628	0	0	GG	16.2185	54	0	1629	0	KEEP
9	116971831	CCAxTGC	C	G	HCC5048X	HCC5048T	NOVEL	COVERED	0.997163	0.997163	1	172	0	0	62.1279	0.328571	0.02	1.36879	47	23	1379	704	0	0	CC	17.8894	70	1	2315	30	KEEP
16	624538	CCAxCAC	C	A	HCC5030CL	HCC5030BL	NOVEL	COVERED	0.999835	0.999835	1	280	4	0	62.0856	0.313953	0.02	1.30235	59	27	2164	725	0	0	CC	25.5366	85	0	3037	0	KEEP
7	100366203	CTTxTTG	C	T	HCC5030CL	HCC5030BL	DBSNP	COVERED	0.989542	0.989542	1	225	3	0	61.9914	0.392857	0.02	1.66351	34	22	1286	678	0	0	CG	10.2311	34	0	1264	0	KEEP
19	41250478	TCTxCCT	C	T	HCC5030CL	HCC5030BL	NOVEL	COVERED	0.423477	0.423478	0.999998	88	0	0	61.976	0.947368	0.02	-0.184028	1	18	38	551	0	0	CC	9.93272	33	0	1218	0	KEEP
12	18435146	TAGxAGA	T	C	HCC5023X	HCC5023BL	NOVEL	COVERED	0.998993	0.998993	1	242	11	0	61.9699	0.276316	0.02	1.70461	55	21	1612	714	0	0	TT	24.3478	81	0	2441	0	KEEP
12	18435146	TAGxAGA	T	C	HCC5023X	HCC5023T	NOVEL	COVERED	0.998993	0.998993	1	241	6	0	61.9699	0.276316	0.02	1.70461	55	21	1612	714	0	0	TT	24.6122	82	0	2445	0	KEEP
4	121957581	TTTxCAG	A	G	HCC5044CL	HCC5044BL	NOVEL	COVERED	0.999487	0.999487	1	257	8	0	61.9697	0.25641	0.02	1.96049	58	20	1741	717	0	0	AA	30.0473	100	0	3024	0	KEEP
1	209807741	TGGxACA	G	A	HCC5048X	HCC5048T	NOVEL	COVERED	1	1	1	536	1	0	61.9331	0.162162	0.02	4.1098	155	30	4785	832	0	1	GG	46.9631	161	1	5516	13	KEEP
21	31768931	CTTxTTA	G	T	HCC5076CL	HCC5076BL	NOVEL	COVERED	0.963774	0.963774	1	196	4	0	61.8923	0.428571	0.02	1.74248	28	21	1007	664	0	0	GG	22.273	74	0	2738	0	KEEP
X	129149373	TCTxAGC	C	G	HCC5019T	HCC5019BL	COSMIC	COVERED	0.999999	0.999999	1	328	1	0	61.8912	0.173554	0.02	4.39654	100	21	3706	761	0	1	CC	31.8508	110	1	4078	11	KEEP
16	12758692	TGGxAAA	C	A	HCC5018CL	HCC5018BL	NOVEL	COVERED	0.999218	0.999218	1	235	3	0	61.8789	0.333333	0.02	1.4883	50	25	1824	707	0	0	CC	24.677	82	0	3018	0	KEEP
17	40021634	CCGxTGC	C	G	HCC5006CL	HCC5006T	NOVEL	COVERED	0.818455	0.818465	0.999988	94	2	0	61.8773	0.529412	0.02	-0.315833	16	18	606	635	0	0	CC	8.12705	27	0	1012	0	KEEP
22	41903813	GACxCTC	A	C	HCC5048CL	HCC5048T	DBSNP	COVERED	0.582926	0.58293	0.999993	92	3	0	61.8582	0.72	0.02	-0.227861	7	18	168	597	0	0	AA	8.74908	41	1	1006	33	KEEP
1	29543318	AATxACG	T	C	HCC5019CL	HCC5019BL	NOVEL	COVERED	0.739671	0.739671	1	97	1	0	61.8311	0.516129	0.02	-0.280309	15	16	415	635	0	0	TT	11.7183	39	0	1072	0	KEEP
14	106382687	GGGxATA	C	T	HCC5018CL	HCC5018BL	DBSNP	COVERED	0.913874	0.92664	0.986224	104	1	0	61.8285	0.534884	0.02	-0.394346	20	23	763	638	0	0	CC	6.6217	22	0	818	0	KEEP
5	34911914	AAAxTCC	G	T	HCC5032CL	HCC5032BL	DBSNP	COVERED	0.997553	0.997553	1	203	1	0	61.7711	0.314286	0.02	1.55814	48	22	1769	702	0	0	GG	18.662	62	0	2355	0	KEEP
1	11133956	AAAxAGT	A	G	HCC5019T	HCC5019BL	DBSNP	COVERED	0.970554	0.97082	0.999725	113	0	0	61.6444	0.548387	0.02	2.32468	14	17	432	628	1	2	AA	9.59935	32	0	880	0	KEEP
2	86360599	CCTxAAT	C	T	HCC5048X	HCC5048T	NOVEL	COVERED	0.997898	0.997898	1	228	0	0	61.6203	0.457143	0.02	1.35368	38	32	1181	675	0	0	CC	30.0933	100	0	3599	0	KEEP
2	160708674	GAAxCAA	G	A	HCC5030CL	HCC5030BL	NOVEL	COVERED	0.97082	0.97082	1	209	3	0	61.5353	0.469388	0.02	1.53521	26	23	982	653	0	0	GG	24.9313	83	0	3105	0	KEEP
12	20522399	AAAxTTT	C	A	HCC5048CL	HCC5048T	NOVEL	COVERED	0.996724	0.996724	1	260	3	0	61.5213	0.378788	0.02	1.48819	41	25	1383	687	0	0	CC	32.1811	107	0	3574	0	KEEP
11	20099238	GAAxATA	A	G	HCC5012T	HCC5012BL	NOVEL	COVERED	0.760885	0.760887	0.999997	85	0	0	61.4859	0.515152	0.02	-0.289466	16	17	522	633	0	0	AA	8.72458	29	0	927	0	KEEP
18	21407401	ACAxCCT	C	G	HCC5022CL	HCC5022BL	NOVEL	COVERED	0.97082	0.97082	1	134	0	0	61.4656	0.387755	0.02	2.12344	30	19	1048	666	0	0	CC	13.8453	46	0	1662	0	KEEP
18	21407401	ACAxCCT	C	G	HCC5022CL	HCC5022T	NOVEL	COVERED	0.97082	0.97082	1	137	0	0	61.4656	0.387755	0.02	2.12344	30	19	1048	666	0	0	CC	15.6484	52	0	1938	0	KEEP
2	103348854	GCTxACA	G	A	HCC5019CL	HCC5019BL	NOVEL	COVERED	0.97082	0.97082	1	172	1	0	61.4446	0.38	0.02	2.03204	31	19	1189	668	0	0	GG	18.3609	61	0	2252	0	KEEP
20	29873882	GGGxTCG	G	T	HCC5012CL	HCC5012BL	NOVEL	COVERED	0.999835	0.999835	1	226	0	0	61.4381	0.407895	0.02	1.42495	45	31	1608	694	0	0	GG	19.2155	64	0	2179	0	KEEP
5	154254881	CCAxGTA	A	G	HCC5024CL	HCC5024BL	NOVEL	COVERED	0.976865	0.976865	1	170	0	0	61.3634	0.409091	0.02	2.20545	26	18	808	657	0	0	AA	18.311	61	0	1831	0	KEEP
8	134251245	TGGxAGC	G	A	HCC5023X	HCC5023BL	NOVEL	COVERED	0.979526	0.979526	1	168	2	0	61.3625	0.396226	0.02	1.70709	32	21	1077	668	0	0	GG	15.6752	57	1	2079	13	KEEP
6	11770323	AGAxTTC	C	T	HCC5032CL	HCC5032BL	NOVEL	COVERED	0.877708	0.877708	1	120	1	0	61.347	0.540541	0.02	-0.350815	17	20	630	629	0	0	CC	13.2441	44	0	1651	0	KEEP
1	156786550	TCCxGAA	G	A	HCC5036CL	HCC5036BL	DBSNP	COVERED	0.999984	0.999984	1	272	3	0	61.3342	0.252525	0.02	3.45852	74	25	2351	737	0	0	GG	23.1327	77	0	2537	0	KEEP
14	45330661	AAAxCTT	A	T	HCC5076CL	HCC5076BL	NOVEL	COVERED	0.909069	0.909069	1	132	6	0	61.3141	0.5	0.02	-0.376864	20	20	609	638	0	0	AA	13.7649	46	0	1362	0	KEEP
10	5246605	AGAxTAC	G	T	HCC5076CL	HCC5076BL	NOVEL	COVERED	0.851984	0.851984	1	172	1	0	61.1963	0.555556	0.02	-0.333336	16	20	590	624	0	0	GG	22.2685	74	0	2716	0	KEEP
10	5246605	AGAxTAC	G	T	HCC5076CL	HCC5076T	NOVEL	COVERED	0.851984	0.851984	1	209	8	0	61.1963	0.555556	0.02	-0.333336	16	20	590	624	0	0	GG	28.5933	95	0	3503	0	KEEP
4	1194439	AGGxAGC	A	T	HCC5032T	HCC5032BL	NOVEL	COVERED	0.981955	0.981955	1	195	2	0	61.0116	0.384615	0.02	1.78975	32	20	951	665	0	0	AA	25.4604	88	1	2466	8	KEEP
11	118074235	TCTxACT	G	A	HCC5076T	HCC5076BL	NOVEL	COVERED	0.999998	0.999998	1	370	9	0	61.0081	0.221239	0.02	3.34453	88	25	3355	750	0	0	GG	31.8986	106	0	3976	0	KEEP
11	4702842	GTAxATG	G	A	HCC5023T	HCC5023BL	NOVEL	COVERED	0.979526	0.979526	1	123	3	0	60.9665	0.425926	0.02	1.59908	31	23	1173	660	0	0	GG	11.1354	37	0	1393	0	KEEP
11	55606979	TCAxCAT	C	A	HCC5023T	HCC5023BL	DBSNP	COVERED	0.996724	0.996724	1	238	6	0	60.8831	0.362319	0.02	1.57663	44	25	1543	686	0	0	CC	26.4841	88	0	3201	0	KEEP
22	36688312	CCCxAGA	G	A	HCC5019T	HCC5019BL	NOVEL	COVERED	0.999997	0.999997	1	269	0	0	60.7897	0.201754	0.02	3.66065	91	23	3214	747	0	0	GG	22.517	75	0	2569	0	KEEP
8	125580760	GAGxCTG	G	T	HCC5032T	HCC5032BL	NOVEL	COVERED	0.954491	0.954491	1	169	0	0	60.7091	0.446809	0.02	-0.428484	26	21	919	647	0	0	GG	21.9594	73	0	2574	0	KEEP
3	112358036	CTTxTTC	C	T	HCC5019T	HCC5019BL	NOVEL	COVERED	1	1	1	474	3	0	60.691	0.156863	0.02	5.48127	129	24	4738	781	0	0	CC	44.848	149	0	5452	0	KEEP
17	47785329	TGTxCAG	C	G	HCC5022CL	HCC5022BL	NOVEL	COVERED	0.986153	0.986153	1	137	0	0	60.6503	0.315789	0.02	2.17021	39	18	1401	675	0	0	CC	12.9429	43	0	1571	0	KEEP
14	94962713	CTGxGTG	C	T	HCC5023X	HCC5023BL	DBSNP+COSMIC	COVERED	0.781058	0.78106	0.999997	80	2	0	60.6353	0.588235	0.02	-0.298216	14	20	443	611	0	0	CC	9.02939	30	0	1052	0	KEEP
6	11770323	AGAxTTC	C	T	HCC5032T	HCC5032BL	NOVEL	COVERED	0.877708	0.877708	1	122	0	0	60.6043	0.512821	0.02	-0.34208	19	20	716	628	0	0	CC	13.2441	44	0	1651	0	KEEP
19	39825954	CTGxGGA	G	A	HCC5012T	HCC5012BL	DBSNP	COVERED	0.967425	0.967425	1	153	0	0	60.5965	0.477273	0.02	1.93293	23	21	779	638	0	0	GG	18.0353	60	0	2010	0	KEEP
9	92220669	GATxCAG	C	A	HCC5012X	HCC5012BL	NOVEL	COVERED	0.999991	0.999991	1	305	1	0	60.5902	0.257143	0.02	3.64053	78	27	2693	737	0	0	CC	31.5801	105	0	3687	0	KEEP
14	69259539	GGGxTCT	T	C	HCC5023CL	HCC5023BL	NOVEL	COVERED	0.739671	0.739671	1	124	2	0	60.5739	0.586207	0.02	-0.280646	12	17	368	610	0	0	TT	12.5933	42	0	1213	0	KEEP
X	62569963	TCAxCAA	C	A	HCC5023X	HCC5023BL	NOVEL	COVERED	0.990964	0.990964	1	184	3	0	60.5306	0.389831	0.02	1.44751	36	23	1185	667	0	0	CC	16.6119	59	1	2151	10	KEEP
3	57130305	ACTxCAA	C	G	HCC5012CL	HCC5012BL	NOVEL	COVERED	0.909069	0.909069	1	124	0	0	60.5295	0.414634	0.02	-0.377245	24	17	866	645	0	0	CC	14.4459	48	0	1721	0	KEEP
X	37029495	GAGxGGA	G	T	HCC5012T	HCC5012BL	NOVEL	COVERED	0.78106	0.78106	1	121	0	0	60.5246	0.666667	0.02	-0.296802	11	22	359	593	0	0	GG	12.9307	43	0	1434	0	KEEP
19	2413969	AGGxCCT	C	A	HCC5023T	HCC5023BL	NOVEL	COVERED	0.959859	0.959859	1	179	5	0	60.4979	0.466667	0.02	-0.437009	24	21	853	640	0	0	CC	23.1246	81	1	2926	11	KEEP
8	145693941	AGCxGCA	T	C	HCC5011CL	HCC5011T	NOVEL	COVERED	0.998696	0.998696	1	196	2	0	60.4935	0.327869	0.02	1.94056	41	20	1269	677	0	0	TT	21.8336	73	0	2202	0	KEEP
10	23621972	TTCxGAA	A	G	HCC5079CL	HCC5079BL	DBSNP	COVERED	0.322692	0.322807	0.999646	65	4	0	60.4298	1	0.02	-0.157899	0	16	0	528	0	0	AA	9.01062	30	0	878	0	KEEP
22	44645409	TCCxCGG	G	A	HCC5050CL	HCC5050BL	DBSNP	COVERED	0.717315	0.717315	1	95	0	0	60.426	0.827586	0.02	-0.259538	5	24	164	551	0	0	GG	16.2185	54	0	1629	0	KEEP
11	83194212	AAGxCCC	G	A	HCC5036CL	HCC5036BL	NOVEL	COVERED	1	1	1	368	0	0	60.3951	0.185629	0.02	4.48575	136	31	4495	803	0	0	GG	21.6296	72	0	2583	0	KEEP
18	210136	ACAxAAT	A	C	HCC5036T	HCC5036BL	NOVEL	COVERED	0.989542	0.989542	1	126	0	0	60.2773	0.3	0.02	2.16168	42	18	1377	676	0	0	AA	12.0394	40	0	1431	0	KEEP
1	26393975	GACxTAT	T	G	HCC5019T	HCC5019BL	NOVEL	COVERED	0.999999	0.999999	1	303	1	0	60.2546	0.19469	0.02	3.72657	91	22	2688	739	0	0	TT	22.8227	76	0	2304	0	KEEP
20	52773862	TACxCCT	C	T	HCC5023X	HCC5023BL	NOVEL	COVERED	1	1	1	528	11	0	60.253	0.136126	0.02	4.74464	165	26	5152	808	0	0	CC	39.3791	131	0	4597	0	KEEP
5	101813349	ATGxGTC	G	C	HCC5023T	HCC5023BL	NOVEL	COVERED	0.693668	0.693668	1	101	3	0	60.2434	0.6	0.02	-0.262583	12	18	396	604	0	0	GG	12.3308	41	0	1483	0	KEEP
1	161168363	CTCxCCA	C	T	HCC5050CL	HCC5050BL	NOVEL	COVERED	1	1	1	370	2	0	60.2382	0.177305	0.02	3.31565	116	25	3932	769	0	0	CC	37.3079	124	0	4064	0	KEEP
21	30438983	AAAxAGC	A	C	HCC5030CL	HCC5030BL	NOVEL	COVERED	0.490544	0.490544	1	91	3	0	60.1732	1	0.02	-0.197856	0	19	0	514	0	0	AA	16.8291	56	0	1514	0	KEEP
9	136321895	AGGxTGG	C	A	HCC5044CL	HCC5044BL	NOVEL	COVERED	0.979526	0.979526	1	193	3	0	60.1053	0.510638	0.02	1.60891	23	24	840	629	0	0	CC	18.0072	60	0	2118	0	KEEP
22	17469034	TGGxTGA	C	G	HCC5032T	HCC5032BL	NOVEL	COVERED	0.760887	0.760887	1	119	0	0	60.0996	0.53125	0.02	-0.289398	15	17	555	616	0	0	CC	13.2336	44	0	1592	0	KEEP
3	52395224	GGGxTGC	G	C	HCC5023T	HCC5023BL	NOVEL	COVERED	0.999998	0.999998	1	368	6	0	60.0568	0.175439	0.02	4.34076	94	20	3417	735	0	0	GG	33.4086	111	0	4111	0	KEEP
1	16534613	CCTxTGT	C	T	HCC5048X	HCC5048T	NOVEL	COVERED	0.423477	0.423478	0.999998	86	0	0	60.0296	1	0.02	-0.183999	0	19	0	510	0	0	CC	10.2336	34	0	1208	0	KEEP
15	25514813	CTCxACT	A	T	HCC5048X	HCC5048T	NOVEL	COVERED	0.990964	0.990964	1	185	0	0	59.9964	0.4	0.02	1.35	36	24	922	661	0	0	AA	16.6049	63	1	1831	21	KEEP
12	57638624	TGCxAGG	C	T	HCC5032CL	HCC5032BL	NOVEL	COVERED	0.973965	0.973965	1	160	0	0	59.9948	0.416667	0.02	2.01565	28	20	947	646	0	0	CC	19.2055	64	0	2214	0	KEEP
17	3992279	TCCxATG	T	G	HCC5032T	HCC5032BL	NOVEL	COVERED	0.999678	0.999678	1	170	0	0	59.9936	0.228916	0.02	2.03474	64	19	1792	703	0	0	TT	11.7131	39	0	1119	0	KEEP
9	34624023	ATGxGCA	G	A	HCC5050CL	HCC5050BL	NOVEL	COVERED	0.999998	0.999998	1	362	3	0	59.9848	0.20354	0.02	3.54326	90	23	3022	738	0	0	GG	38.5001	128	0	4211	0	KEEP
MT	2436	CAGxCAT	G	A	HCC5032T	HCC5032BL	NOVEL	COVERED	0.322807	0.322807	1	130	4	0	59.9508	1	0.02	-0.157673	0	18	0	514	0	0	GG	23.7557	79	0	2758	0	KEEP
19	45719473	TGCxGGG	G	C	HCC5006CL	HCC5006T	DBSNP	COVERED	0.909067	0.909069	0.999998	139	3	0	59.8468	0.513514	0.02	-0.375152	18	19	575	619	0	0	GG	14.1404	47	0	1587	0	KEEP
4	62849119	TTCxCTG	G	A	HCC5036CL	HCC5036BL	NOVEL	COVERED	0.994422	0.994422	1	241	1	0	59.7573	0.387097	0.02	1.52136	38	24	1121	663	0	0	GG	27.9409	93	0	3127	0	KEEP
5	32248241	TATxAAA	C	G	HCC5012X	HCC5012BL	NOVEL	COVERED	0.967423	0.967425	0.999997	136	2	0	59.6081	0.352941	0.02	2.03206	33	18	1180	654	0	0	CC	9.63053	32	0	1182	0	KEEP
10	126205798	AGCxGTG	G	T	HCC5023CL	HCC5023BL	COSMIC	COVERED	0.987943	0.987943	1	246	7	0	59.5934	0.410714	0.02	1.7633	33	23	1065	651	0	0	GG	25.412	91	2	3013	17	KEEP
15	54709184	GCTxCTG	A	C	HCC5023X	HCC5023BL	NOVEL	COVERED	0.97082	0.97082	1	193	6	0	59.5589	0.387755	0.02	1.82419	30	19	873	647	0	0	AA	16.9033	60	1	1845	10	KEEP
3	49698439	AGCxCCG	C	T	HCC5032T	HCC5032BL	NOVEL	COVERED	0.97082	0.97082	1	152	1	0	59.5547	0.48	0.02	2.124	26	24	922	632	0	0	CC	18.9452	63	0	2248	0	KEEP
7	158711557	CTTxAAA	C	G	HCC5044CL	HCC5044BL	NOVEL	COVERED	0.918171	0.918171	1	124	3	0	59.5294	0.414634	0.02	-0.377154	24	17	912	635	0	0	CC	13.5442	45	0	1714	0	KEEP
2	89309762	ATGxCAC	T	G	HCC5050T	HCC5050BL	DBSNP+COSMIC	COVERED	0.775649	0.78106	0.993072	71	0	0	59.4272	0.545455	0.02	-0.298008	15	18	410	607	0	0	TT	3.31004	11	0	346	0	KEEP
3	39185362	GCTxCCC	G	T	HCC5012X	HCC5012BL	NOVEL	COVERED	0.999919	0.999919	1	194	3	0	59.4251	0.290698	0.02	1.55858	61	25	2114	700	0	0	GG	14.7444	49	0	1764	0	KEEP
2	220421063	TGGxCCC	C	T	HCC5023CL	HCC5023BL	NOVEL	COVERED	0.99911	0.99911	1	331	3	0	59.4176	0.32	0.02	1.49842	51	24	1752	684	0	0	CC	37.8174	126	0	4458	0	KEEP
6	123122354	CATxTCT	C	G	HCC5023CL	HCC5023BL	NOVEL	COVERED	0.693668	0.693668	1	140	1	0	59.2391	0.571429	0.02	-0.263044	12	16	418	599	0	0	CC	19.8041	66	0	2479	0	KEEP
1	85817259	TCTxTGC	C	G	HCC5023X	HCC5023BL	NOVEL	COVERED	0.954491	0.954491	1	224	10	0	59.1454	0.44186	0.02	-0.429834	24	19	800	629	0	0	CC	28.2879	94	0	3552	0	KEEP
1	85817259	TCTxTGC	C	G	HCC5023X	HCC5023T	NOVEL	COVERED	0.954491	0.954491	1	143	4	0	59.1454	0.44186	0.02	-0.429834	24	19	800	629	0	0	CC	13.5296	45	0	1704	0	KEEP
11	7794637	CGAxGTG	G	C	HCC5012T	HCC5012BL	NOVEL	COVERED	0.423472	0.423478	0.999988	69	0	0	59.0856	0.8	0.02	-0.184232	4	16	152	558	0	0	GG	8.127	27	0	1002	0	KEEP
9	77370257	GTAxATG	G	T	HCC5048CL	HCC5048T	NOVEL	COVERED	0.918171	0.918171	1	170	0	0	59.0208	0.47619	0.02	-0.385477	22	20	773	621	0	0	GG	21.6676	72	0	2530	0	KEEP
14	77302606	GGGxGTC	C	T	HCC5011CL	HCC5011T	NOVEL	COVERED	0.979526	0.979526	1	219	5	0	59.0141	0.470588	0.02	1.60064	27	24	871	630	0	0	CC	21.8914	73	0	2362	0	KEEP
2	231152625	AACxTGG	C	G	HCC5076CL	HCC5076BL	NOVEL	COVERED	0.899314	0.899314	1	153	3	0	58.9962	0.461538	0.02	-0.368462	21	18	779	621	0	0	CC	18.055	60	0	2095	0	KEEP
15	50570779	AGAxTGT	T	A	HCC5023CL	HCC5023BL	DBSNP	COVERED	0.909069	0.909069	1	156	7	0	58.9764	0.5	0.02	-0.376958	21	21	625	616	0	0	TT	18.9537	70	1	2125	19	KEEP
8	145006945	ATCxCTC	G	A	HCC5044CL	HCC5044BL	NOVEL	COVERED	1	1	1	811	13	0	58.971	0.072193	0.02	14.7607	347	27	11720	880	0	0	GG	37.504	125	0	4176	0	KEEP
9	21695969	CCAxAAT	G	C	HCC5012X	HCC5012BL	NOVEL	COVERED	0.322761	0.322807	0.99986	45	0	0	58.9311	0.9375	0.02	-0.157915	1	15	35	534	0	0	GG	5.71757	19	0	685	0	KEEP
15	22383231	ACCxGCT	T	A	HCC5023T	HCC5023BL	NOVEL	COVERED	0.999993	0.999993	1	377	9	0	58.9183	0.221154	0.02	3.61416	81	23	2618	718	0	0	TT	38.1963	133	2	4199	15	KEEP
10	134942872	ATGxTGC	C	T	HCC5019T	HCC5019BL	NOVEL	COVERED	0.994422	0.994422	1	217	3	0	58.8642	0.353846	0.02	1.61254	42	23	1496	663	0	0	CC	25.5827	85	0	3027	0	KEEP
5	140182396	GCGxGAT	C	T	HCC5044CL	HCC5044BL	DBSNP+COSMIC	COVERED	0.291969	0.292001	0.999892	50	4	0	58.8363	1	0.02	-0.147815	0	17	0	509	0	0	CC	6.89594	23	0	776	0	KEEP
2	197185080	GACxTAA	G	A	HCC5023T	HCC5023BL	NOVEL	COVERED	0.941741	0.941741	1	195	7	0	58.6935	0.466667	0.02	-0.412045	24	21	818	622	0	0	GG	22.2718	74	0	2548	0	KEEP
1	243800846	ATTxATG	C	A	HCC5022CL	HCC5022BL	DBSNP	COVERED	0.995058	0.995084	0.999974	147	0	0	58.6903	0.384615	0.02	1.70167	40	25	1462	656	0	0	CC	11.4355	38	0	1386	0	KEEP
2	89196906	CATxTCC	A	C	HCC5023X	HCC5023BL	DBSNP	COVERED	0.806011	0.818465	0.984784	83	3	0	58.5563	0.5	0.02	-0.315686	18	18	530	608	0	0	AA	6.31198	21	0	599	0	KEEP
15	54709184	GCTxCTG	A	C	HCC5023CL	HCC5023BL	NOVEL	COVERED	0.888875	0.888875	1	169	7	0	58.5279	0.435897	0.02	-0.359224	22	17	656	620	0	0	AA	16.9033	60	1	1845	10	KEEP
14	21463222	CTTxTTA	T	C	HCC5019T	HCC5019BL	NOVEL	COVERED	0.99993	0.99993	1	267	0	0	58.4373	0.204301	0.02	1.74738	74	19	2333	698	0	0	TT	24.6715	82	0	2628	0	KEEP
8	91804210	CCTxGAC	C	G	HCC5032T	HCC5032BL	DBSNP	COVERED	0.934492	0.934492	1	184	0	0	58.3546	0.409091	0.02	-0.403093	26	18	902	627	0	0	CC	22.8455	76	0	2627	0	KEEP
18	44774155	CAGxAGG	A	G	HCC5044CL	HCC5044BL	NOVEL	COVERED	0.739671	0.739671	1	99	3	0	58.3482	0.533333	0.02	-0.280445	14	16	388	597	0	0	AA	11.406	38	0	1095	0	KEEP
11	124481482	GTAxATG	C	A	HCC5032T	HCC5032BL	NOVEL	COVERED	0.999919	0.999919	1	223	0	0	58.3327	0.252747	0.02	1.65494	68	23	2536	697	0	0	CC	18.9629	63	0	2390	0	KEEP
19	39805672	TGGxCGA	C	G	HCC5023CL	HCC5023BL	NOVEL	COVERED	1	1	1	1168	25	0	58.2898	0.038158	0.02	29.1683	731	29	24022	978	0	0	CC	34.8755	116	0	4220	0	KEEP
8	134251245	TGGxAGC	G	A	HCC5023T	HCC5023BL	NOVEL	COVERED	0.997898	0.997898	1	184	3	0	58.262	0.308824	0.02	1.74843	47	21	1699	665	0	0	GG	15.6752	57	1	2079	13	KEEP
19	8987193	GCGxGAG	G	A	HCC5019CL	HCC5019BL	NOVEL	COVERED	0.522161	0.522161	1	144	0	0	58.2378	1	0.02	-0.20966	0	19	0	493	0	0	GG	20.4625	68	0	2412	0	KEEP
X	128614735	TAAxCGT	G	T	HCC5023CL	HCC5023BL	NOVEL	COVERED	0.948402	0.948402	1	169	4	0	58.217	0.425532	0.02	-0.421071	27	20	1005	626	0	0	GG	17.1574	57	0	2187	0	KEEP
11	117375679	GCCxTCC	G	A	HCC5019T	HCC5019BL	DBSNP+COSMIC	COVERED	0.987943	0.987943	1	184	1	0	58.1744	0.40678	0.02	1.56488	35	24	1128	641	0	0	GG	21.3587	71	0	2300	0	KEEP
MT	8326	TTTxAGT	A	G	HCC5050CL	HCC5050BL	NOVEL	COVERED	0.260964	0.260965	0.999997	53	4	0	58.0783	1	0.02	-0.140359	0	14	0	514	0	0	AA	8.36583	28	0	772	0	KEEP
18	6213255	GCAxCCT	A	T	HCC5023CL	HCC5023BL	NOVEL	COVERED	0.998993	0.998993	1	245	4	0	58.0558	0.310811	0.02	1.41533	51	23	1576	670	0	0	AA	20.4133	70	1	2173	5	KEEP
11	118828025	CAGxTGA	G	A	HCC5036CL	HCC5036BL	NOVEL	COVERED	0.999835	0.999835	1	231	0	0	58.0489	0.297619	0.02	1.31292	59	25	1926	683	0	0	GG	21.0519	70	0	2520	0	KEEP
15	62327166	AGGxACA	G	T	HCC5048CL	HCC5048T	NOVEL	COVERED	0.986153	0.986153	1	209	0	0	58.043	0.396226	0.02	1.57304	32	21	1132	635	0	0	GG	19.8504	66	0	2225	0	KEEP
6	64498061	AGCxACC	C	G	HCC5032CL	HCC5032BL	NOVEL	COVERED	0.999999	0.999999	1	338	0	0	57.9866	0.172414	0.02	4.08811	96	20	3585	716	0	0	CC	24.0759	80	0	3038	0	KEEP
8	144801079	GTGxGGT	C	T	HCC5044CL	HCC5044BL	DBSNP	COVERED	1	1	1	607	10	0	57.9741	0.147959	0.02	6.18776	167	29	5623	797	0	0	CC	40.5189	135	0	4476	0	KEEP
2	220421063	TGGxCCC	C	T	HCC5023X	HCC5023BL	NOVEL	COVERED	0.999895	0.999895	1	343	7	0	57.963	0.27381	0.02	1.07673	61	23	1996	684	0	0	CC	37.8174	126	0	4458	0	KEEP
[truncated: 1,974 more rows]
