# Supplementary material for: A comprehensively characterized cell line panel highly representative of clinical ovarian high-grade serous carcinomas
Source: Oncotarget. 2016 Jun 10;8(31):50489–99. doi: 10.18632/oncotarget.9929 (PMC5584155; doi:10.18632/oncotarget.9929)
Supplement: Supplementary file 7 [file oncotarget-08-50489-s007.xlsx]

## Sheet: Sheet1
Supplemental Table 6. Exome-sequencing summary statistics
Sample	# Raw Reads	# Alignments	# Mapped	Percent Duplication	MEAN COVERAGE	PERCENT ON TARGET	PCT TARGET BASES 10X	PCT TARGET BASES 20X	PCT TARGET BASES 50X
HCC5006CL	73056564	73671747	72838174	0.123363	129.949	0.710764	0.990734	0.974159	0.864439
HCC5006T	72603398	73160692	72413348	0.205067	116.22	0.704814	0.989991	0.972582	0.852112
HCC5011CL	56776060	57115421	56414341	0.186653	94.4024	0.71473	0.982804	0.950709	0.754979
HCC5011T	66673500	67115748	66338309	0.20218	108.348	0.713533	0.989369	0.970326	0.841176
HCC5012BL	47447436	47544665	47117235	0.049463	95.5839	0.737722	0.987104	0.964134	0.799393
HCC5012CL	54996008	55117963	54674521	0.063532	108.708	0.733991	0.986613	0.962893	0.806965
HCC5012T	45167232	45264715	44818465	0.050945	91.331	0.742388	0.982615	0.948643	0.736892
HCC5012X	62294738	62455440	61762194	0.064502	124.165	0.743344	0.988555	0.970439	0.845285
HCC5018BL	72301270	72769176	72084784	0.197131	118.581	0.714206	0.991316	0.977571	0.881879
HCC5018CL	71946800	72561277	71937686	0.21634	114.588	0.710332	0.991465	0.977344	0.874314
HCC5019BL	54646456	54771187	54246000	0.056424	108.612	0.734001	0.989091	0.9717	0.846464
HCC5019CL	51349700	51473628	51030805	0.061229	100.406	0.724815	0.98337	0.951315	0.75863
HCC5019T	55202846	55329398	54711407	0.051196	109.708	0.730901	0.988287	0.967855	0.824979
HCC5020CL	71268956	71712630	70966171	0.121582	127.547	0.711935	0.988342	0.96867	0.841252
HCC5022BL	53542336	53664181	53167997	0.061252	105.873	0.733703	0.989098	0.971157	0.83769
HCC5022CL	54386554	54508332	54015898	0.059461	108.343	0.737046	0.986314	0.962094	0.80235
HCC5022T	43779398	43868623	43491247	0.041793	88.5794	0.734305	0.984888	0.956892	0.763634
HCC5023BL	76303560	76875371	76197066	0.175483	128.292	0.712425	0.992139	0.980011	0.897596
HCC5023CL	66160668	66533399	65853640	0.198212	108.814	0.716328	0.98664	0.960304	0.791946
HCC5023T	71762650	72167468	71472665	0.174597	121.267	0.715065	0.988179	0.966833	0.831331
HCC5023X	68154736	68525705	67738429	0.186582	113.141	0.715279	0.986944	0.962071	0.807116
HCC5024BL	52467458	52581433	52185394	0.052432	104.846	0.733362	0.98806	0.968739	0.831849
HCC5024CL	46351790	46459061	46013467	0.053497	91.7693	0.729098	0.981538	0.943928	0.724729
HCC5024T	47522076	47633522	47225615	0.053413	94.1332	0.727981	0.982136	0.946432	0.735074
HCC5030BL	78708040	79063068	78367434	0.178688	133.708	0.721787	0.992079	0.98125	0.907461
HCC5030CL	75539694	76208747	75481434	0.181143	125.192	0.707595	0.990778	0.974105	0.857749
HCC5032BL	55731968	55857891	54616492	0.051979	108.592	0.725805	0.988903	0.97113	0.843845
HCC5032CL	50920592	51035549	49902011	0.051898	100.02	0.73091	0.984569	0.954861	0.773815
HCC5032T	52183014	52292132	51622610	0.052245	103.136	0.728271	0.985441	0.956881	0.77999
HCC5036BL	54799240	54923328	53893474	0.053509	107.455	0.72869	0.989232	0.971711	0.842974
HCC5036CL	70829464	71016499	70276417	0.075625	137.214	0.730547	0.989855	0.973464	0.863883
HCC5036T	69468554	69655640	68941243	0.091749	132.942	0.734894	0.991135	0.977736	0.880255
HCC5044BL	77928752	78477904	77564642	0.172959	130.204	0.708395	0.992581	0.980754	0.900099
HCC5044CL	81985502	82625927	81821440	0.17486	138.174	0.713722	0.989528	0.97304	0.866306
HCC5048CL	66175862	66353504	65507121	0.072198	129.752	0.73873	0.988796	0.971578	0.859133
HCC5048T	75520250	75722082	74890036	0.07377	146.849	0.7328	0.990849	0.977732	0.892914
HCC5048X	69931058	70109617	69162172	0.066781	135.637	0.728954	0.988858	0.970891	0.85488
HCC5050BL	67318326	67488181	66693466	0.070537	130.757	0.730355	0.991597	0.979602	0.891681
HCC5050CL	70778098	70962988	70053563	0.062884	137.578	0.725583	0.990867	0.977191	0.88115
HCC5050T	67436496	67614454	66894015	0.0661	131.64	0.729438	0.990216	0.975427	0.874575
HCC5075BL	70217814	70693056	70043679	0.157622	120.954	0.714335	0.991708	0.978501	0.886286
HCC5075CL	72970018	73504272	72838837	0.194776	118.837	0.707333	0.991582	0.978254	0.879712
HCC5075T	68744180	69188153	68462998	0.181598	114.415	0.711486	0.990577	0.975928	0.871086
HCC5076BL	71868714	72421299	71729663	0.159146	121.876	0.70563	0.991994	0.979432	0.889857
HCC5076CL	68025186	68432560	67780525	0.185889	113.019	0.712891	0.989063	0.967073	0.817812
HCC5076T	72820454	73373736	72576800	0.172323	122.754	0.712657	0.99002	0.972167	0.851892
HCC5079BL	76794550	77331718	76555008	0.19812	124.869	0.709716	0.992137	0.979723	0.892242
HCC5079CL	80526170	81075047	80336361	0.164011	136.818	0.71054	0.99035	0.973843	0.866244
