# Supplementary material for: A comprehensively characterized cell line panel highly representative of clinical ovarian high-grade serous carcinomas
Source: Oncotarget. 2016 Jun 10;8(31):50489–99. doi: 10.18632/oncotarget.9929 (PMC5584155; doi:10.18632/oncotarget.9929)
Supplement: Supplementary file 8 [file oncotarget-08-50489-s008.xlsx]

## Sheet: Sheet1
Supplemental Table 7. Summary of copy number alterations detected
	Fraction of Genome Altered			Number of Copy Number Alterations
Sample	Gains	Losses	Total	Gains	Losses	Total
HCC5006CL	0.27	0.45	0.72	71	98	169
HCC5006T	0.24	0.34	0.58	51	76	127
HCC5011CL	0.28	0.23	0.51	74	108	182
HCC5011T	0.08	0.15	0.24	45	77	122
HCC5012CL	0.36	0.18	0.54	85	94	179
HCC5012T	0.43	0.52	0.95	84	110	194
HCC5012X	0.37	0.34	0.71	62	74	136
HCC5018CL	0.34	0.28	0.62	157	183	340
HCC5018T	0.02	0	0.02	25	5	30
HCC5019CL	0.18	0.22	0.4	166	86	252
HCC5019T	0.16	0.16	0.32	120	56	176
HCC5020CL	0.17	0.25	0.42	120	109	229
HCC5022CL	0.26	0.28	0.54	32	33	65
HCC5022T	0.02	0	0.02	10	3	13
HCC5023CL	0.38	0.22	0.6	218	166	384
HCC5023T	0.3	0.21	0.51	206	164	370
HCC5023X	0.41	0.22	0.63	128	107	235
HCC5024CL	0.22	0.34	0.57	99	89	188
HCC5024T	0.21	0.34	0.55	91	96	187
HCC5030CL	0.44	0.31	0.74	58	72	130
HCC5030T	0.05	0	0.05	17	4	21
HCC5032CL	0.38	0.16	0.54	235	75	310
HCC5032T	0.01	0	0.01	17	2	19
HCC5036CL	0.25	0.29	0.55	116	73	189
HCC5036T	0.14	0.32	0.46	90	54	144
HCC5044CL	0.32	0.35	0.67	378	235	613
HCC5048CL	0.27	0.23	0.5	69	82	151
HCC5048T	0.21	0.23	0.44	70	84	154
HCC5048X	0.27	0.25	0.51	75	90	165
HCC5050CL	0.25	0.21	0.45	69	55	124
HCC5050T	0.24	0.27	0.5	64	48	112
HCC5075CL	0.07	0.02	0.09	15	13	28
HCC5075T	0.05	0	0.05	11	5	16
HCC5076CL	0.54	0.34	0.88	200	137	337
HCC5076T	0.48	0.34	0.82	176	102	278
HCC5079CL	0.49	0.33	0.83	109	99	208
