# Supplementary material for: A comprehensively characterized cell line panel highly representative of clinical ovarian high-grade serous carcinomas
Source: Oncotarget. 2016 Jun 10;8(31):50489–99. doi: 10.18632/oncotarget.9929 (PMC5584155; doi:10.18632/oncotarget.9929)
Supplement: Supplementary file 9 [file oncotarget-08-50489-s009.xlsx]

## Sheet: Sheet1
Supplemental Table 8. SKY-derived chromosomal ploidy and frequency of clonal structural and numerical abnormalities
Specimen		Modal Ploidy	Structural Abnormalities		Numerical Abnormalities
Patient	Type		Total	% of the total specific for the specimen	Total	% of the total specific for the specimen
HCC5012	T	near 2n	9	0	9	89
	CL	near 2n	20	55	2	50
	X	near 2n	12	25	1	0
HCC5018	T	near 2n	28	11	7	0
	CL	near 4n	48	48	11	57
HCC5019	T	near 2n	29	34	4	25
	CL	near 2n	23	17	4	25
HCC5020	CL	near 2n	30	10	9	0
HCC5023	T	near 3n	12	8	26	0
	CL	near 3n	12	8	26	0
	X	near 3n	19	27	26	0
HCC5024	T	near 2n	12	17	9	0
	CL	near 2n	11	9	9	0
HCC5030	T	near 3n	18	22	22	9
	CL	near 3n	18	22	20	0
HCC5036	T	near 3n	23	35	10	20
	CL	near 3n	20	25	9	11
HCC5048	T	near 4n	34	9	4	0
	CL	near 3n	45	31	5	20
HCC5050	T	near 4n	18	39	12	0
	CL	near 4n	13	15	14	14
