# Supplementary material for: A comprehensively characterized cell line panel highly representative of clinical ovarian high-grade serous carcinomas
Source: Oncotarget. 2016 Jun 10;8(31):50489–99. doi: 10.18632/oncotarget.9929 (PMC5584155; doi:10.18632/oncotarget.9929)
Supplement: Supplementary file 10 [file oncotarget-08-50489-s010.xlsx]

## Sheet: Sheet1
Supplemental Table 9. GISTIC copy number regions
Unique Name	Cytoband (UCSC hg18)	Wide Peak Limits	q values	Residual q values after removing segments shared with higher peaks	AmplitudeThreshold	Overlap with TCGA OVCA GISTIC Region?	HCC5044CL	HCC50079CL	HCC5075CL	HCC5076CL	HCC5019CL	HCC5022CL	HCC5036CL	HCC5048CL	HCC5012CL	HCC5023CL	HCC5018CL	HCC5024CL	HCC5030CL	HCC5032CL	HCC5050CL	HCC5006CL	HCC5011CL	HCC5020CL
Amplification Peak 1	2p11.2	chr2:88913211-89199383	0.09341	0.09341	0: t<0.1; 1: 0.1<t< 0.9; 2: t>0.9	No	1	1	1	1	0	1	1	1	1	2	2	1	1	1	1	2	1	1
Amplification Peak 2	3q26.1-q29	chr3:164023176-199501827	0.028049	0.028049	0: t<0.1; 1: 0.1<t< 0.9; 2: t>0.9	Yes	1	2	2	2	1	1	1	1	2	2	2	2	1	1	2	2	0	1
Amplification Peak 3	8q24.11-q24.3	chr8:117706965-146274826	4.1742e-07	4.1742e-07	0: t<0.1; 1: 0.1<t< 0.9; 2: t>0.9	Yes	2	2	0	1	1	2	1	1	1	1	2	1	1	2	0	1	2	2
Amplification Peak 4	14q32.33	chr14:105395373-106368585	2.6448e-08	2.6448e-08	0: t<0.1; 1: 0.1<t< 0.9; 2: t>0.9	Yes	2	0	1	0	0	2	0	2	2	2	2	0	2	1	1	1	0	2
Deletion Peak 1	4q13.3-32.1	chr4:75521875-160791402	0.0063853	0.11168	0: t>-0.1; 1: -0.1>t> -1.3; 2: t< -1.3	Yes	1	0	0	1	1	1	1	1	1	0	1	1	1	1	1	1	1	0
Deletion Peak 2	4q35.1-q35.2	chr4:183827302-191273063	0.0036707	0.051787	0: t>-0.1; 1: -0.1>t> -1.3; 2: t< -1.3	No	1	1	0	1	1	1	1	1	1	0	2	1	1	1	1	1	0	0
Deletion Peak 3	5q11.2-q14.3	chr5:56024669-91001157	0.0036707	0.0036707	0: t>-0.1; 1: -0.1>t> -1.3; 2: t< -1.3	Yes	1	1	0	1	1	1	1	1	1	1	1	0	1	1	1	1	0	1
Deletion Peak 4	6q24.1-q27	chr6:139626558-170899992	0.033141	0.033141	0: t>-0.1; 1: -0.1>t> -1.3; 2: t< -1.3	No	1	1	0	1	1	1	0	1	1	1	0	1	1	0	1	1	1	1
Deletion Peak 5	8p23.3-p12	chr8:1-31787561	0.0036707	0.075748	0: t>-0.1; 1: -0.1>t> -1.3; 2: t< -1.3	Yes	1	1	0	1	1	1	1	0	1	0	1	0	0	1	1	1	1	1
Deletion Peak 6	8p23.3-p11.22	chr8:1-39642737	0.0036707	0.17589	0: t>-0.1; 1: -0.1>t> -1.3; 2: t< -1.3	Yes	0	1	0	0	1	1	1	0	1	0	1	0	0	1	1	1	1	1
Deletion Peak 7	9p21.3	chr9:21120224-24062830	0.0036707	0.0036707	0: t>-0.1; 1: -0.1>t> -1.3; 2: t< -1.3	Yes	0	1	1	0	0	1	1	1	2	1	0	1	1	1	0	2	0	1
Deletion Peak 8	10q23.1-q26.3	chr10:85968946-135374737	0.13374	0.13274	0: t>-0.1; 1: -0.1>t> -1.3; 2: t< -1.3	Yes	0	1	0	1	1	1	1	1	0	0	1	1	1	1	1	1	1	0
