# Supplementary material for: A comprehensively characterized cell line panel highly representative of clinical ovarian high-grade serous carcinomas
Source: Oncotarget. 2016 Jun 10;8(31):50489–99. doi: 10.18632/oncotarget.9929 (PMC5584155; doi:10.18632/oncotarget.9929)
Supplement: Supplementary file 11 [file oncotarget-08-50489-s011.xlsx]

## Sheet: Sheet1
Supplemental Table 10. Genes in GISTIC regions
Region	Amplification Peak 1	Amplification Peak 2	Amplification Peak 3	Amplification Peak 4	Deletion Peak 1	Deletion Peak 2	Deletion Peak 3	Deletion Peak 4	Deletion Peak 5	Deletion Peak 6	Deletion Peak 7	Deletion Peak 8
cytoband	2p11.2	3q26.2	8q24.21	14q32.33	4q26	4q35.2	5q12.1	6q25.1	8p21.2	8p21.1	9p21.3	10q25.2
genes in wide peak:	[RPIA]	hsa-mir-922	hsa-mir-939	[TMEM121]	hsa-mir-577	SLC25A4	hsa-mir-9-2	ACAT2	hsa-mir-320	hsa-mir-320	hsa-mir-31	hsa-mir-202
		hsa-mir-570	hsa-mir-661		hsa-mir-302b	CASP3	hsa-mir-582	CCR6	hsa-mir-383	hsa-mir-383	CDKN2A	hsa-mir-609
		hsa-mir-944	hsa-mir-151		hsa-mir-297	DCTD	TRIM23	ESR1	hsa-mir-598	hsa-mir-598	CDKN2B	hsa-mir-936
		hsa-mir-28	hsa-mir-30d		hsa-mir-576	F11	ARSB	FUCA2	hsa-mir-124a-1	hsa-mir-124a-1	ELAVL2	hsa-mir-146b
		hsa-mir-569	hsa-mir-548d-1		hsa-mir-575	ACSL1	BHMT	GPR31	hsa-mir-597	hsa-mir-597	IFNA1	hsa-mir-608
		hsa-mir-551b	ADCY8		ADH1A	FAT	BTF3	GRM1	hsa-mir-596	hsa-mir-596	IFNA2	hsa-mir-607
		ACTL6A	ANXA13		ADH1B	FRG1	CCNB1	HIVEP2	NAT1	NAT1	IFNA4	hsa-mir-107
		AHSG	BAI1		ADH1C	ING2	CCNH	IGF2R	NAT2	NAT2	IFNA5	hsa-mir-346
		APOD	CYC1		ADH4	IRF2	CDK7	KIF25	ADRA1A	ADRA1A	IFNA6	ACADSB
		BCHE	CYP11B1		ADH5	KLKB1	CETN3	LPA	ANGPT2	ADRB3	IFNA7	ACTA2
		BCL6	CYP11B2		ADH6	MTNR1A	CKMT2	MAS1	ASAH1	ANGPT2	IFNA8	ADAM8
		BDH1	EEF1D		ADH7	TLR3	ERCC8	MAP3K4	ATP6V1B2	ASAH1	IFNA10	ADD3
		AP2M1	EXT1		ANK2	SORBS2	COX7C	MLLT4	BLK	ATP6V1B2	IFNA13	ADRA2A
		CLCN2	GLI4		ANXA3	DUX4	CRHBP	NMBR	BMP1	BLK	IFNA14	ADRB1
		CPN2	GML		ANXA5	FAM149A	HAPLN1	OPRM1	POLR3D	BMP1	IFNA16	FAS
		CRYGS	GPR20		AREG	PDLIM3	VCAN	PARK2	BNIP3L	POLR3D	IFNA17	ARL3
		DGKG	GPT		ART3	CLDN22	DHFR	PCMT1	CHRNA2	BNIP3L	IFNA21	BMPR1A
		DLG1	GRINA		ATOH1	UFSP2	F2R	PDCD2	CLU	CHRNA2	IFNW1	BNIP3
		DVL3	HAS2		BMP3	CDKN2AIP	F2RL1	PLAGL1	CTSB	CLU	MTAP	CASP7
		ECT2	HSF1		BMPR1B	LRP2BP	F2RL2	PLG	DEFA1	CTSB	KLHL9	ENTPD1
		EHHADH	KCNQ3		BTC	TUBB4Q	FOXD1	PSMB1	DEFA3	DEFA1	DMRTA1	CHUK
		EIF4A2	LY6E		CAMK2D	STOX2	GTF2H2	RPS6KA2	DEFA4	DEFA3	IFNE1	ABCC2
		EIF4G1	LY6H		CASP6	KIAA1430	HEXB	SLC22A1	DEFA5	DEFA4		COL17A1
		EPHB3	MYC		CCNA2	C4orf41	HMGCR	SLC22A3	DEFA6	DEFA5		COX15
		ETV5	NDUFB9		CCNG2	MLF1IP	HTR1A	SLC22A2	DEFB1	DEFA6		CPN1
		EVI1	NFKBIL2		SCARB2	WWC2	KIF2A	SOD2	DEFB4	DEFB1		CTBP2
		FGF12	NOV		LRBA	SNX25	TNPO1	T	DPYSL2	DEFB4		CYP2C19
		GHSR	TNFRSF11B		CDS1	ZFP42	CD180	TBP	DUSP4	DPYSL2		CYP2C8
		GP5	ENPP2		CLGN	ENPP6	MAP1B	TCP1	EGR3	DUSP4		CYP2C9
		HRG	PLEC1		CENPE	RWDD4A	MEF2C	TCP10	EPB49	EGR3		CYP2C18
		HES1	PTK2		CTSO	CCDC111	MAP3K1	TCTE3	EPHX2	EIF4EBP1		CYP2E1
		IL1RAP	RAD21		DMP1	TRIML2	MSH3	DYNLT1	CLN8	EPB49		CYP17A1
		KNG1	RPL8		DSPP	CCDC110	NAIP	THBS2	EXTL3	EPHX2		CYP26A1
		LPP	ST3GAL1		EDNRA	CYP4V2	OCLN	UTRN	PTK2B	CLN8		DMBT1
		MDS1	SLA		EGF	TRIML1	PDE4D	EZR	FDFT1	EXTL3		DNTT
		MFI2	SNTB1		EIF4E	ANKRD37	PIK3R1	VIP	FGL1	PTK2B		DOCK1
		MUC4	SQLE		ELF2	HELT	RAD17	EPM2A	GATA4	FDFT1		DUSP5
		NDUFB5	TAF2		ENPEP	LOC441054	RASA1	PEX3	GFRA2	FGFR1		ECHS1
		OPA1	TG		ETFDH	FRG2	RASGRF2	RNASET2	GNRH1	FGL1		EMX2
		CLDN11	TSTA3		FABP2		RPS23	STX11	GSR	GATA4		FGF8
		PAK2	COL14A1		FGA		SMN1	SYNJ2	GTF2E2	GFRA2		FGFR2
		PCYT1A	ZNF7		FGB		SMN2	LATS1	LOXL2	GNRH1		GFRA1
		SERPINI1	ZNF16		FGF2		TAF9	QKI	LPL	GSR		GLUD1
		SERPINI2	PSCA		FGF5		TBCA	WTAP	MSR1	GTF2E2		GOT1
		PIK3CA	LY6D		FGG		THBS4	AKAP12	MSRA	NRG1		PRLHR
		PLD1	JRK		GAB1		XRCC4	PHACTR2	NEFM	LOXL2		GPR26
		POLR2H	EIF3H		GK2		SERF1A	UST	NEFL	LPL		GRK5
		PPP1R2	DGAT1		GLRB		ENC1	CITED2	NKX3-1	MSR1		GRID1
		PRKCI	GPAA1		GRIA2		AP3B1	PDE10A	PCM1	MSRA		HABP2
		MASP1	WISP1		GRID2		PDE8B	RAB32	PDGFRL	NEFM		HELLS
		PSMD2	FOXH1		GUCY1A3		HOMER1	KATNA1	PNOC	NEFL		HHEX
		RFC4	RECQL4		GUCY1B3		SCAMP1	FGFR1OP	PPP2CB	NKX3-1		HMX2
		RPL35A	LRRC14		GYPA		CARTPT	RBM16	PPP2R2A	PCM1		TLX1
		SFRS10	MTSS1		GYPB		ZFYVE16	MAP3K7IP2	PPP3CC	PDGFRL		HPS1
		SI	ZNF623		GYPE		EDIL3	SASH1	SFTPC	PNOC		HTR7
		ST6GAL1	KIAA0196		H2AFZ		COL4A3BP	SYNE1	SLC7A2	PPP2CB		IDE
		SKIL	TRIB1		HADH		LHFPL2	MTHFD1L	SLC18A1	PPP2R2A		IFIT2
		SLC2A2	NDRG1		HNRPD		SDCCAG10	PIP3-E	STC1	PPP3CC		IFIT1
		SOX2	COLEC10		IBSP		TINP1	TIAM2	WRN	SFTPC		IFIT3
		SST	KHDRBS3		CFI		POLR3G	FBXO5	FZD3	SLC7A2		INPP5A
		TFRC	PTP4A3		IL2		PLK2	RGS17	TUSC3	SLC18A1		KIF11
		THPO	RNF139		IL15		IQGAP2	DLL1	UBXD6	STAR		ABLIM1
		TLOC1	ZHX1		CXCL10		ADAMTS6	MRPL18	TNKS	STC1		LIPA
		FXR1	PUF60		MAD2L1		SV2C	CLDN20	ADAM7	TACC1		MGMT
		TP63	ZHX2		SMAD1		MRPS27	NOX3	TNFRSF10D	WRN		MKI67
		CHRD	DENND3		MANBA		PPWD1	TFB1M	TNFRSF10C	FZD3		MXI1
		TNFSF10	ZC3H3		MGST2		OTP	AIG1	TNFRSF10B	TUSC3		NDUFB8
		EIF2B5	EFR3A		CXCL9		SSBP2	SNX9	TNFRSF10A	UBXD6		NFKB2
		USP13	ARC		AFF1		BHMT2	VTA1	FGF17	TNKS		NRAP
		CLDN1	BOP1		NR3C2		KIAA0888	BRP44L	DOK2	ADAM9		OAT
		MAP3K13	SCRIB		MTTP		DIMT1L	UNC93A	MTMR7	ADAM7		PAX2
		ADIPOQ	LRRC6		NDUFC1		DMGDH	MTRF1L	MYOM2	TNFRSF10D		PDE6C
		KIAA0226	FBXL6		NFKB1		IPO11	RMND1	DLGAP2	TNFRSF10C		PGAM1
		ECE2	OPLAH		NKX6-1		GCNT4	PHF10	MFHAS1	TNFRSF10B		PITX3
		ABCC5	MTBP		NPY2R		POLK	C6orf70	ENTPD4	TNFRSF10A		PNLIP
		TNK2	EIF2C2		PDHA2		SGTB	AGPAT4	ARHGEF10	FGF17		PNLIPRP1
		ALG3	COMMD5		PET112L		AGGF1	TULP4	PHYHIP	DOK2		PNLIPRP2
		KCNMB2	MRPL13		PITX2		WDR41	GPR126	KBTBD11	ASH2L		PPP1R3C
		IGF2BP2	ATAD2		PKD2		DEPDC1B	PLEKHG1	SORBS3	MTMR7		HTRA1
		CLDN16	CPSF1		PLRG1		BDP1	ARID1B	NPM2	MYOM2		PSD
		PDCD10	CYHR1		EXOSC9		ERBB2IP	TMEM181	DLC1	DLGAP2		PTEN
		SLITRK3	DDEF1		POU4F2		NLN	ZBTB2	SPAG11B	MFHAS1		PTPRE
		NLGN1	FAM135B		PPEF2		ARRDC3	SMOC2	DCTN6	BAG4		ALDH18A1
		NCBP2	PHF20L1		PPID		ANKRA2	ULBP3	PNMA2	ENTPD4		RBP4
		TNIK	VPS28		PPP3CA		MCCC2	C6orf211	ADAM28	ARHGEF10		RGR
		MCF2L2	C8orf30A		PRKG2		CENPK	ZDHHC14	RBPMS	PHYHIP		RGS10
		ATP11B	KCNK9		MAPK10		RGNEF	C6orf103	LZTS1	KBTBD11		SCD
		VPS8	C8orf55		PTPN13		SLC30A5	FRMD1	XPO7	SORBS3		SFRP5
		CENTB2	FAM49B		RAP1GDS1		CENPH	C6orf97	TRIM35	NPM2		FBXW4
		UBXD7	CHRAC1		ABCE1		GPBP1	MYCT1	RHOBTB2	DLC1		SLC18A2
		GPR160	EXOSC4		RPL34		PTCD2	ULBP2	KIF13B	SPAG11B		SLIT1
		FETUB	LY6K		RPS3A		ELOVL7	ULBP1	PSD3	DCTN6		SNCG
		LAMP3	TRMT12		CXCL11		FLJ13611	LPAL2	LEPROTL1	PNMA2		TAF5
		KCNMB3	C8orf32		SFRP2		ATG10	PPP1R14C	SLC39A14	ADAM28		TCF7L2
		GOLIM4	SLC39A4		SNCA		GPR98	SF3B5	FBXO25	RBPMS		TECTB
		ZNF639	MLZE		SPP1		UTP15	RSPH3	FGF20	ERLIN2		TIAL1
		PEX5L	SLURP1		TACR3		ZCCHC9	TTLL2	ADAMDEC1	LZTS1		TLL2
		DNAJB11	SLC45A4		TDO2		ZBED3	FBXO30	CNOT7	PROSC		UROS
		DCUN1D1	ZFAT		TLR2		GFM2	FAM120B	PURG	XPO7		WNT8B
		KLHL24	ZNF250		TMSL3		SPZ1	FNDC1	ZDHHC2	TRIM35		XPNPEP1
		PIGX	DEPDC6		TRPC3		NDUFAF2	LRP11	SLC25A37	RHOBTB2		SHOC2
		TBCCD1	PYCRL		UBE2D3		MRPS36	LTV1	SCARA3	DDHD2		ADAM12
		LEPREL1	C8orf33		UCP1		LOC92270	SERAC1	TMEM66	KIF13B		UTF1
		ABCF3	LYNX1		UGT8		FCHO2	PPIL4	KCTD9	PSD3		LIPF
		LSG1	DSCC1		SPARCL1		RAB3C	SYTL3	PINX1	LEPROTL1		EIF3A
		PARL	DERL1		SMARCA5		LYSMD3	SFT2D1	PIWIL2	SLC39A14		GBF1
		MFN1	GPR172A		PRSS12		C5orf35	C6orf72	ELP3	GPR124		LDB1
		YEATS2	GSDMDC1		USO1		JMY	TAGAP	INTS10	FBXO25		BTRC
		MYNN	ZNF696		UNC5C		TMEM171	ADAT2	CCDC25	FGF20		CH25H
		EIF5A2	KIAA1688		MAP2K1IP1		TMEM174	STXBP5	AGPAT5	LSM1		PKD2L1
		MCCC1	ZNF34		PDE5A		C5orf37	PACRG	INTS9	ADAMDEC1		BTAF1
		HRASLS	SHARPIN		INPP4B		ACOT12	RAET1E	CSGALNACT1	CNOT7		PAPSS2
		MRPL47	EPPK1		HERC3		SFRS12	CNKSR3	HR	PURG		INA
		AADACL1	SCRT1		STBD1		TMEM167	RAET1L	PBK	ZDHHC2		PDLIM1
		SLC7A14	NIBP		CDKL2		LOC153364	PNLDC1	ZNF395	SLC25A37		SMC3
		SENP2	TATDN1		PAPSS1		TMEM161B	DACT2	DEFB103A	SCARA3		NEURL
		GNB4	MAF1		LRAT		MARVELD2	C6orf118	BIN3	TMEM66		BUB3
		RTP4	C8orf53		SCYE1		MIER3	LOC202459	TEX15	KCTD9		LGI1
		MAGEF1	PARP10		NDST3		PAPD4	WDR27	MTUS1	WHSC1L1		NOLC1
		ZMAT3	C8orf76		ABCG2		ZNF366	SHPRH	C8orf79	PINX1		GSTO1
		FNDC3B	TIGD5		RAPGEF2		FAM151B	PRR18	KIAA1967	PIWIL2		BAG3
		ATP13A3	FAM83A		SEC24D		S100Z	ZC3H12D	SH2D4A	ELP3		MINPP1
		TBL1XR1	PPP1R16A		G3BP2		CCDC125	NUP43	PDLIM2	INTS10		MPHOSPH1
		ZBBX	MED30		HNRPDL		C5orf29	RAET1G	CSMD1	CCDC25		SH3PXD2A
		LRRC31	ZNF251		TSPAN5		CMYA5	C6orf98	EBF2	BRF2		FAM53B
		MAP6D1	KIFC2		FAM13A1		SERINC5	SUMO4	RAI16	AGPAT5		SLK
		PHC3	NAPRT1		SPRY1		FLJ37543	C6orf120	MTMR9	INTS9		ZNF518A
		PIGZ	WDR67		ANAPC10		RNF180	SAMD5	HMBOX1	CSGALNACT1		DCLRE1A
		SPATA16	MFSD3		PGRMC2		SFRS12IP1	IYD	MCPH1	HR		FRAT1
		B3GNT5	MAL2		SEC24B		ANKRD34B	LOC389435	PPP1R3B	PBK		ACTR1A
		IQCG	RHPN1		CXCL13		ACTBL2	GTF2H5	NUDT18	ZNF395		SMNDC1
		ATP13A4	FBXO32		MAB21L2		MTX3	C6orf124	DOCK5	DEFB103A		NPM3
		FYTTD1	TOP1MT		PDLIM5		MAST4		REEP4	BIN3		GLRX3
		ARPM1	ZNF572		RRH		ISCA1L		STMN4	TEX15		RPP30
		LRCH3	LYPD2		PLK4		RGS7BP		SOX7	MTUS1		DPYSL4
		C3orf34	TMEM71		HPSE		DKFZP686E2158		C8orf13	C8orf79		TACC2
		LMLN	TMEM65		CCNI		DKFZP686M0199		AMAC1L2	KIAA1967		SORBS1
		KLHL6	FAM84B		PRDM5		LOC728340		FAM86B1	PLEKHA2		ERLIN1
		TMEM41A	FAM91A1		LSM6		SERF1B		THEX1	FKSG2		LBX1
		TMEM44	SLC30A8		NUDT6		LOC730394		LONRF1	SH2D4A		MGEA5
		CAMK2N2	COL22A1		HSPA4L				CHMP7	PDLIM2		TUBGCP2
		TM4SF19	ADCK5		SEC31A				RP1L1	CSMD1		PRDX3
		RPL39L	TSNARE1		MMRN1				CLDN23	EBF2		C10orf116
		DNAJC19	MAPK15		WDFY3				VPS37A	RAI16		VAX1
		FAM131A	NSMCE2		TBC1D9				SGCZ	MTMR9		ATE1
		ZDHHC19	ZNF707		METAP1				DEFB104A	DUSP26		LDB3
		LRRC15	FAM83H		KIAA0922				PRAGMIN	HMBOX1		SEC23IP
		FAM43A	C8orf31		TRIM2				PEBP4	MCPH1		RAB11FIP2
		TMEM207	ZFP41		SLC7A11				CDCA2	PPP1R3B		CPEB3
		RTP1	GPIHBP1		CCRN4L				ESCO2	RNF122		INPP5F
		TTC14	C8ORFK36		DKFZP564O0823				FBXO16	NUDT18		DUX4
		WDR49	NRBP2		RCHY1				C8orf42	DOCK5		NT5C2
		LRRC34	ZNF517		PPA2				ERICH1	ZNF703		PDCD11
		C3orf59	SPATC1		DAPP1				ZNF596	C8orf41		SORCS3
		C3orf21	FLJ43860		DKK2				UNQ9391	RAB11FIP1		WAPAL
		CCDC50	MAFA		INTU				C8orf74	REEP4		PPRC1
		POP2	SAMD12		ASAHL				LGI3	STMN4		KIAA0157
		RNF168	MGC70857		COQ2				DEFB105A	SOX7		RRP12
		HTR3C	LOC441376		ARFIP1				DEFB106A	C8orf13		TBC1D12
		LIPH	LRRC24		PGDS				DEFB107A	AMAC1L2		DNMBP
		HTR3D	C8orf73		ZNF330				DEFB130	TM2D2		FRAT2
		RPL22L1	SCXB		MRPS18C				NEIL2	PPAPDC1B		IFIT5
		OSTalpha	FER1L6		COPS4				XKR6	RBM13		RP11-529I10.4
		FBXO45	KIAA1833		HSD17B11				EFHA2	FUT10		SEC31B
		MUC20	OC90		LEF1				SCARA5	FAM86B1		ATRNL1
		SENP5			HERC5				DUB3	THEX1		C10orf137
		NAALADL2			C4orf18				XKR5	LONRF1		LRIT1
		TCTEX1D2			PLAC8				C8orf80	CHMP7		TCTN3
		C3orf43			LARP7				DEFB103B	RP1L1		C10orf12
		UTS2D			EMCN				OR4F21	CLDN23		ANKRD2
		HTR3E			MYOZ2				DEFB107B	GOT1L1		CNNM1
		LOC285382			ACCN5				DEFB104B	VPS37A		FER1L3
		TPRG1			NUDT9				DEFB106B	SGCZ		ANKRD1
		CCDC39			NUP54				DEFB105B	UNC5D		PDCD4
		LOC344657			NOLA1				C8orf58	LETM2		VENTX
		SAMD7			PCDH18				DEFB136	DEFB104A		C10orf28
		RTP2			USP53				DEFB137	PRAGMIN		POLL
		OSTN			OTUD4				DEFB134	PEBP4		BLNK
		ATP13A5			TET2				SPAG11A	CDCA2		KCNIP2
		WDR53			DCHS2				LOC728358	ESCO2		CUZD1
		LRRC33			FLJ20184				LOC728957	FBXO16		CALY
		C3orf65			HERC6					C8orf42		EXOSC1
					CCDC109B					ERICH1		FAM26B
					BANK1					KCNU1		CUTC
					LARP2					ZNF596		PLCE1
					SDAD1					UNQ9391		GALNAC4S-6ST
					BBS7					C8orf74		SUFU
					FBXW7					HTRA4		ACSL5
					TMEM144					ADAM32		PANK1
					C4orf21					LGI3		KIAA1128
					C4orf16					DEFB105A		EXOC6
					MAML3					DEFB106A		FAM35A
					BMP2K					DEFB107A		CCNJ
					TMEM34					DEFB130		2005-03-01
					2011-09-01					NEIL2		ZRANB1
					PDGFC					XKR6		C10orf92
					BDH2					EFHA2		NSMCE4A
					SMARCAD1					SCARA5		CNNM2
					MEPE					DUB3		C10orf26
					PRDM8					XKR5		C10orf118
					INTS12					C8orf80		CRTAC1
					ANKRD50					FLJ43582		CEP55
					RNF150					DEFB103B		CWF19L1
					KLHL8					OR4F21		C10orf59
					PCDH10					DEFB107B		PI4K2A
					FNIP2					DEFB104B		HIF1AN
					SHROOM3					DEFB106B		BRWD2
					KIAA1627					DEFB105B		C10orf6
					ENOPH1					C8orf58		DHX32
					DC2					DEFB136		PPP2R2D
					IL21					DEFB137		FAM45B
					RXFP1					DEFB134		TDRD1
					SCOC					SPAG11A		BCCIP
					NEUROG2					LOC728358		C10orf2
					SLC39A8					LOC728957		TM9SF3
					HHIP							ENTPD7
					NDST4							AS3MT
					AGXT2L1							STAMBPL1
					MRPL1							GPAM
					ELOVL6							KIAA1598
					C4orf31							KIAA1600
					FAT4							SEMA4G
					ARSJ							PLEKHA1
					ARHGAP10							AVPI1
					THAP9							HPSE2
					GSTCD							C10orf84
					MAP9							LHPP
					TNIP3							MMS19
					PHF17							NOC3L
					SCD5							IKZF5
					DNAJB14							ZDHHC6
					FRAS1							CUEDC2
					NARG1							FBXL15
					C4orf29							C10orf76
					ALPK1							HPS6
					CXXC4							MMRN2
					SETD7							TMEM180
					PLA2G12A							C10orf119
					SLC25A31							C10orf95
					RAB33B							C10orf81
					ARHGAP24							PDZD7
					TTC29							OBFC1
					MND1							C10orf88
					SLC10A7							UBTD1
					C4orf17							C10orf79
					GPR103							LRRC27
					CCDC98							TNKS2
					KIAA1109							TRIM8
					COL25A1							KAZALD1
					USP38							SFXN3
					OSAP							SLC25A28
					ARD1B							ELOVL3
					AGPAT9							PCGF6
					PIGY							LOXL4
					FHDC1							ZDHHC16
					LOC90826							PCGF5
					LOC91431							GPR123
					TIFA							LZTS2
					RG9MTD2							LCOR
					MGC16169							NKX6-2
					HEL308							MRPL43
					CYP2U1							AFAP1L2
					DDIT4L							C10orf33
					ANTXR2							USMG5
					SCLT1							ATAD1
					C4orf33							ARHGAP19
					TMEM155							KNDC1
					PABPC4L							KIAA1754
					ADAD1							MTG1
					LIN54							FANK1
					C4orf32							TMEM10
					C4orf36							SYCE1
					TRAM1L1							OPN4
					NHEDC2							C10orf65
					NHEDC1							SORCS1
					ZNF827							PRAP1
					SH3D19							ZNF511
					PAQR3							C10orf90
					THAP6							BTBD16
					C4orf26							FAM24A
					PPM1K							PSTK
					FLJ25371							PIK3AP1
					RASGEF1B							C10orf83
					SPATA5							ZFYVE27
					BBS12							MMP21
					DCLK2							C10orf4
					MMAA							ANKRD22
					TIGD2							SFXN2
					RBM46							PDZD8
					SGMS2							C10orf32
					SYNPO2							KIAA1975
					LOC201725							GSTO2
					TIGD4							C10orf78
					TMEM154							CLRN3
					CNOT6L							PNLIPRP3
					C4orf22							SFXN4
					ELMOD2							CPXM2
					NPNT							C10orf129
					MFSD8							LIPJ
					NAP1L5							TRUB1
					GPRIN3							VTI1A
					RNF175							HECTD2
					C4orf37							FGFBP3
					FLJ25770							C10orf82
					ESSPL							C10orf46
					ANKRD56							NKX2-3
					LRIT3							TMEM20
					SLC10A6							CCDC147
					HSD17B13							C10orf91
					MGC48628							PWWP2B
					LOC401152							PPAPDC1A
					FLJ12993							PAOX
					CISD2							FAM24B
					LOC646603							EBF3
					LOC729830							FAM26C
												C10orf93
												TCERG1L
												HSPA12A
												C10orf125
												JAKMIP3
												STK32C
												BLOC1S2
												GPR120
												KCNK18
												CYP26C1
												VWA2
												NANOS1
												LRIT2
												HMX3
												NHLRC2
												C10orf96
												SLC16A12
												CC2D2B
												ARMS2
												C10orf120
												METTL10
												FOXI2
												C10orf132
												FAM45A
												C10orf62
												IFIT1L
												FRG2B
												SPRN
												NPS
												C10orf141
												LIPK
												LIPN
												FAM22A
												FAM22D
												TD1
