# Supplementary material for: A comprehensively characterized cell line panel highly representative of clinical ovarian high-grade serous carcinomas
Source: Oncotarget. 2016 Jun 10;8(31):50489–99. doi: 10.18632/oncotarget.9929 (PMC5584155; doi:10.18632/oncotarget.9929)
Supplement: Supplementary file 12 [file oncotarget-08-50489-s012.xlsx]

## Sheet: Sheet1
Supplementary Table 11. Cell line response to cisplatin and paclitaxel
	Paclitaxel (nM)			Cisplatin (mM)
Cell Line	IC50	ED50	AUC	IC50	ED50	AUC
HCC5012	33.5	5.7	76	1.6	1.6	44
HCC5018	>1000	1.6	82	3.8	3.6	52
HCC5020	>1000	2	76	12	12	62
HCC5022	>1000	2.3	88	1.5	1.4	45
HCC5030	>1000	6.7	78	1	1	40
HCC5032	39.5	11.7	73	1.3	1.3	43
HCC5044	4.5	3.2	61	0.3	0.3	25
HCC5075	1	0.8	45	0.8	0.8	38
